# Supplementary material for: The intracellular localization and the ionic permeation of TRPV6 triggers chronic pancreatitis, skeletal dysplasia and is connected to mucolipidosis type II
Source: Cell Commun Signal. 2025 Dec 23;24:44. doi: 10.1186/s12964-025-02613-1 (PMC12837008; doi:10.1186/s12964-025-02613-1)
Supplement: Supplementary file 3 — Supplementary Material 3. [file 12964_2025_2613_MOESM3_ESM.xlsx]

## Sheet: PXD065752
Accession	spectra_ IP1_V6	spectra_R_IP1_V6	spectra_IP2_V6	spectra_IP_ rIgG	spectra_ IP_mIgG	spectra_ R_IP2_IGF2R	spectra_IP1_IGF2R	spectra_ IP2_IGF2R	Description
P11717|MPRI_HUMAN	173	144	87	7	7	666	612	540	Cation-independent mannose-6-phosphate receptor OS=Homo sapiens OX=9606 GN=IGF2R PE=1 SV=3
P04264|K2C1_HUMAN	231	316	240	119	125	176	127	120	Keratin, type II cytoskeletal 1 OS=Homo sapiens OX=9606 GN=KRT1 PE=1 SV=6
P13645|K1C10_HUMAN	160	171	138	99	89	167	102	104	Keratin, type I cytoskeletal 10 OS=Homo sapiens OX=9606 GN=KRT10 PE=1 SV=6
P35908|K22E_HUMAN	140	176	133	95	84	164	86	116	Keratin, type II cytoskeletal 2 epidermal OS=Homo sapiens OX=9606 GN=KRT2 PE=1 SV=2
Q9H1D0|TRPV6_HUMAN	195	202	154	3	4	155	105	121	Transient receptor potential cation channel subfamily V member 6 OS=Homo sapiens OX=9606 GN=TRPV6 PE=1 SV=3
P11021|BIP_HUMAN	19	11	10	4	5	97	49	74	Endoplasmic reticulum chaperone BiP OS=Homo sapiens OX=9606 GN=HSPA5 PE=1 SV=2
P35527|K1C9_HUMAN	119	208	194	60	80	80	70	62	Keratin, type I cytoskeletal 9 OS=Homo sapiens OX=9606 GN=KRT9 PE=1 SV=3
P13647|K2C5_HUMAN	83	106	67	38	35	75	37	52	Keratin, type II cytoskeletal 5 OS=Homo sapiens OX=9606 GN=KRT5 PE=1 SV=3
P0DMV8|HS71A_HUMAN	65	62	46	17	6	68	51	57	Heat shock 70 kDa protein 1A OS=Homo sapiens OX=9606 GN=HSPA1A PE=1 SV=1
P0DMV9|HS71B_HUMAN	65	62	46	17	6	68	51	57	Heat shock 70 kDa protein 1B OS=Homo sapiens OX=9606 GN=HSPA1B PE=1 SV=1
P04259|K2C6B_HUMAN	84	93	55	45	44	66	42	41	Keratin, type II cytoskeletal 6B OS=Homo sapiens OX=9606 GN=KRT6B PE=1 SV=5
P02533|K1C14_HUMAN	83	69	41	29	35	62	39	41	Keratin, type I cytoskeletal 14 OS=Homo sapiens OX=9606 GN=KRT14 PE=1 SV=4
P02538|K2C6A_HUMAN	79	89	48	40	39	61	39	40	Keratin, type II cytoskeletal 6A OS=Homo sapiens OX=9606 GN=KRT6A PE=1 SV=3
P11142|HSP7C_HUMAN	46	50	34	20	3	60	37	46	Heat shock cognate 71 kDa protein OS=Homo sapiens OX=9606 GN=HSPA8 PE=1 SV=1
P61221|ABCE1_HUMAN	3	2	1	2	4	51	27	40	ATP-binding cassette sub-family E member 1 OS=Homo sapiens OX=9606 GN=ABCE1 PE=1 SV=1
P08779|K1C16_HUMAN	100	51	33	26	27	48	35	31	Keratin, type I cytoskeletal 16 OS=Homo sapiens OX=9606 GN=KRT16 PE=1 SV=4
P17066|HSP76_HUMAN	18	22	23	7	8	42	29	31	Heat shock 70 kDa protein 6 OS=Homo sapiens OX=9606 GN=HSPA6 PE=1 SV=2
P12035|K2C3_HUMAN	37	34	30	17	15	37	16	24	Keratin, type II cytoskeletal 3 OS=Homo sapiens OX=9606 GN=KRT3 PE=1 SV=3
P34931|HS71L_HUMAN	36	30	27	11	4	36	31	33	Heat shock 70 kDa protein 1-like OS=Homo sapiens OX=9606 GN=HSPA1L PE=1 SV=2
P02768|ALBU_HUMAN	35	25	24	33	6	34	19	17	Albumin OS=Homo sapiens OX=9606 GN=ALB PE=1 SV=2
P62979|RS27A_HUMAN	27	23	16	6	0	33	27	16	Ubiquitin-40S ribosomal protein S27a OS=Homo sapiens OX=9606 GN=RPS27A PE=1 SV=2
P05787|K2C8_HUMAN	46	60	39	22	21	32	32	25	Keratin, type II cytoskeletal 8 OS=Homo sapiens OX=9606 GN=KRT8 PE=1 SV=7
P08670|VIME_HUMAN	26	29	18	16	4	29	39	22	Vimentin OS=Homo sapiens OX=9606 GN=VIM PE=1 SV=4
Q04695|K1C17_HUMAN	43	30	13	15	24	28	18	18	Keratin, type I cytoskeletal 17 OS=Homo sapiens OX=9606 GN=KRT17 PE=1 SV=2
P60709|ACTB_HUMAN	14	12	14	25	4	27	24	21	Actin, cytoplasmic 1 OS=Homo sapiens OX=9606 GN=ACTB PE=1 SV=1
P13646|K1C13_HUMAN	37	39	26	10	17	25	18	21	Keratin, type I cytoskeletal 13 OS=Homo sapiens OX=9606 GN=KRT13 PE=1 SV=4
P63261|ACTG_HUMAN	14	11	13	25	4	25	23	21	Actin, cytoplasmic 2 OS=Homo sapiens OX=9606 GN=ACTG1 PE=1 SV=1
Q14697|GANAB_HUMAN	3	3	4	1	2	22	13	15	Neutral alpha-glucosidase AB OS=Homo sapiens OX=9606 GN=GANAB PE=1 SV=3
P15586|GNS_HUMAN	0	0	3	1	1	22	11	21	N-acetylglucosamine-6-sulfatase OS=Homo sapiens OX=9606 GN=GNS PE=1 SV=3
O00469|PLOD2_HUMAN	4	3	0	4	2	22	8	12	Procollagen-lysine,2-oxoglutarate 5-dioxygenase 2 OS=Homo sapiens OX=9606 GN=PLOD2 PE=1 SV=2
Q71U36|TBA1A_HUMAN	35	40	49	9	0	22	26	11	Tubulin alpha-1A chain OS=Homo sapiens OX=9606 GN=TUBA1A PE=1 SV=1
P68371|TBB4B_HUMAN	49	74	77	10	0	22	25	12	Tubulin beta-4B chain OS=Homo sapiens OX=9606 GN=TUBB4B PE=1 SV=1
P68363|TBA1B_HUMAN	35	44	51	10	0	22	24	12	Tubulin alpha-1B chain OS=Homo sapiens OX=9606 GN=TUBA1B PE=1 SV=1
P08238|HS90B_HUMAN	8	8	3	0	2	21	9	10	Heat shock protein HSP 90-beta OS=Homo sapiens OX=9606 GN=HSP90AB1 PE=1 SV=4
P07437|TBB5_HUMAN	48	78	76	13	0	21	25	14	Tubulin beta chain OS=Homo sapiens OX=9606 GN=TUBB PE=1 SV=2
Q5XKE5|K2C79_HUMAN	22	22	22	12	10	20	9	15	Keratin, type II cytoskeletal 79 OS=Homo sapiens OX=9606 GN=KRT79 PE=1 SV=2
P07686|HEXB_HUMAN	1	0	0	1	0	19	19	10	Beta-hexosaminidase subunit beta OS=Homo sapiens OX=9606 GN=HEXB PE=1 SV=4
Q5VTE0|EF1A3_HUMAN	15	14	11	15	4	19	19	13	Putative elongation factor 1-alpha-like 3 OS=Homo sapiens OX=9606 GN=EEF1A1P5 PE=5 SV=1
P68104|EF1A1_HUMAN	15	14	11	15	4	19	19	13	Elongation factor 1-alpha 1 OS=Homo sapiens OX=9606 GN=EEF1A1 PE=1 SV=1
Q13885|TBB2A_HUMAN	38	66	65	8	1	18	22	9	Tubulin beta-2A chain OS=Homo sapiens OX=9606 GN=TUBB2A PE=1 SV=1
Q9BVA1|TBB2B_HUMAN	38	66	67	8	1	18	22	9	Tubulin beta-2B chain OS=Homo sapiens OX=9606 GN=TUBB2B PE=1 SV=1
Q9BQE3|TBA1C_HUMAN	34	44	53	10	0	18	22	11	Tubulin alpha-1C chain OS=Homo sapiens OX=9606 GN=TUBA1C PE=1 SV=1
P07477|TRY1_HUMAN	10	14	9	10	5	18	8	8	Serine protease 1 OS=Homo sapiens OX=9606 GN=PRSS1 PE=1 SV=1
Q9UQ35|SRRM2_HUMAN	57	40	33	21	11	18	24	19	Serine/arginine repetitive matrix protein 2 OS=Homo sapiens OX=9606 GN=SRRM2 PE=1 SV=2
Q86Y46|K2C73_HUMAN	10	15	10	7	6	17	11	7	Keratin, type II cytoskeletal 73 OS=Homo sapiens OX=9606 GN=KRT73 PE=1 SV=1
P04350|TBB4A_HUMAN	39	63	64	9	0	17	20	11	Tubulin beta-4A chain OS=Homo sapiens OX=9606 GN=TUBB4A PE=1 SV=2
P68133|ACTS_HUMAN	10	11	11	16	4	17	18	15	Actin, alpha skeletal muscle OS=Homo sapiens OX=9606 GN=ACTA1 PE=1 SV=1
P68032|ACTC_HUMAN	10	9	13	17	4	17	19	15	Actin, alpha cardiac muscle 1 OS=Homo sapiens OX=9606 GN=ACTC1 PE=1 SV=1
P14618|KPYM_HUMAN	7	1	2	5	5	16	10	8	Pyruvate kinase PKM OS=Homo sapiens OX=9606 GN=PKM PE=1 SV=4
P19013|K2C4_HUMAN	17	17	11	9	11	16	12	9	Keratin, type II cytoskeletal 4 OS=Homo sapiens OX=9606 GN=KRT4 PE=1 SV=5
P27824|CALX_HUMAN	1	3	2	0	2	15	13	15	Calnexin OS=Homo sapiens OX=9606 GN=CANX PE=1 SV=2
P06733|ENOA_HUMAN	11	5	3	2	7	15	11	5	Alpha-enolase OS=Homo sapiens OX=9606 GN=ENO1 PE=1 SV=2
Q9P2E9|RRBP1_HUMAN	40	58	22	12	12	15	17	19	Ribosome-binding protein 1 OS=Homo sapiens OX=9606 GN=RRBP1 PE=1 SV=5
Q9NWH9|SLTM_HUMAN	6	15	8	16	8	15	12	11	SAFB-like transcription modulator OS=Homo sapiens OX=9606 GN=SLTM PE=1 SV=2
P07900|HS90A_HUMAN	1	4	2	3	3	14	3	4	Heat shock protein HSP 90-alpha OS=Homo sapiens OX=9606 GN=HSP90AA1 PE=1 SV=5
Q86YZ3|HORN_HUMAN	24	20	21	9	8	14	15	5	Hornerin OS=Homo sapiens OX=9606 GN=HRNR PE=1 SV=2
P22061|PIMT_HUMAN	4	4	2	10	8	14	15	7	Protein-L-isoaspartate(D-aspartate) O-methyltransferase OS=Homo sapiens OX=9606 GN=PCMT1 PE=1 SV=4
P08236|BGLR_HUMAN	1	1	1	0	3	13	9	9	Beta-glucuronidase OS=Homo sapiens OX=9606 GN=GUSB PE=1 SV=2
Q9NY65|TBA8_HUMAN	16	23	24	5	1	13	12	4	Tubulin alpha-8 chain OS=Homo sapiens OX=9606 GN=TUBA8 PE=1 SV=1
P60842|IF4A1_HUMAN	12	4	2	2	2	12	12	6	Eukaryotic initiation factor 4A-I OS=Homo sapiens OX=9606 GN=EIF4A1 PE=1 SV=1
P52272|HNRPM_HUMAN	17	20	12	10	7	12	9	11	Heterogeneous nuclear ribonucleoprotein M OS=Homo sapiens OX=9606 GN=HNRNPM PE=1 SV=3
Q00839|HNRPU_HUMAN	11	17	13	62	8	12	24	18	Heterogeneous nuclear ribonucleoprotein U OS=Homo sapiens OX=9606 GN=HNRNPU PE=1 SV=6
O00754|MA2B1_HUMAN	0	0	1	2	1	11	14	7	Lysosomal alpha-mannosidase OS=Homo sapiens OX=9606 GN=MAN2B1 PE=1 SV=3
P13639|EF2_HUMAN	7	6	4	2	0	11	6	4	Elongation factor 2 OS=Homo sapiens OX=9606 GN=EEF2 PE=1 SV=4
P42785|PCP_HUMAN	1	1	0	2	1	10	7	8	Lysosomal Pro-X carboxypeptidase OS=Homo sapiens OX=9606 GN=PRCP PE=1 SV=1
Q13509|TBB3_HUMAN	24	38	44	8	1	10	11	8	Tubulin beta-3 chain OS=Homo sapiens OX=9606 GN=TUBB3 PE=1 SV=2
P62805|H4_HUMAN	24	20	23	13	2	10	6	3	Histone H4 OS=Homo sapiens OX=9606 GN=H4C16 PE=1 SV=2
A6NHQ2|FBLL1_HUMAN	15	11	14	14	6	10	14	25	rRNA/tRNA 2'-O-methyltransferase fibrillarin-like protein 1 OS=Homo sapiens OX=9606 GN=FBLL1 PE=3 SV=2
Q07955|SRSF1_HUMAN	21	20	15	22	14	10	10	6	Serine/arginine-rich splicing factor 1 OS=Homo sapiens OX=9606 GN=SRSF1 PE=1 SV=2
Q9UHX1|PUF60_HUMAN	4	0	2	47	2	10	8	1	Poly(U)-binding-splicing factor PUF60 OS=Homo sapiens OX=9606 GN=PUF60 PE=1 SV=1
P01857|IGHG1_HUMAN	92	74	63	88	3	10	7	7	Immunoglobulin heavy constant gamma 1 OS=Homo sapiens OX=9606 GN=IGHG1 PE=1 SV=1
Q92820|GGH_HUMAN	0	2	1	0	0	9	7	4	Gamma-glutamyl hydrolase OS=Homo sapiens OX=9606 GN=GGH PE=1 SV=2
P35030|TRY3_HUMAN	4	7	1	2	3	9	6	5	Trypsin-3 OS=Homo sapiens OX=9606 GN=PRSS3 PE=1 SV=2
P35579|MYH9_HUMAN	1	3	2	2	1	9	2	5	Myosin-9 OS=Homo sapiens OX=9606 GN=MYH9 PE=1 SV=4
Q02809|PLOD1_HUMAN	3	2	1	3	2	9	6	3	Procollagen-lysine,2-oxoglutarate 5-dioxygenase 1 OS=Homo sapiens OX=9606 GN=PLOD1 PE=1 SV=2
P05783|K1C18_HUMAN	10	12	9	5	6	9	5	3	Keratin, type I cytoskeletal 18 OS=Homo sapiens OX=9606 GN=KRT18 PE=1 SV=2
P25705|ATPA_HUMAN	5	9	9	7	0	9	9	5	ATP synthase subunit alpha, mitochondrial OS=Homo sapiens OX=9606 GN=ATP5F1A PE=1 SV=1
Q02878|RL6_HUMAN	18	23	18	11	1	9	3	5	60S ribosomal protein L6 OS=Homo sapiens OX=9606 GN=RPL6 PE=1 SV=3
P07910|HNRPC_HUMAN	14	13	12	16	1	9	2	5	Heterogeneous nuclear ribonucleoproteins C1/C2 OS=Homo sapiens OX=9606 GN=HNRNPC PE=1 SV=4
P15880|RS2_HUMAN	7	5	5	17	2	9	12	9	40S ribosomal protein S2 OS=Homo sapiens OX=9606 GN=RPS2 PE=1 SV=2
P22087|FBRL_HUMAN	18	15	16	65	5	9	16	6	rRNA 2'-O-methyltransferase fibrillarin OS=Homo sapiens OX=9606 GN=FBL PE=1 SV=2
P35637|FUS_HUMAN	6	5	9	85	11	9	11	20	RNA-binding protein FUS OS=Homo sapiens OX=9606 GN=FUS PE=1 SV=1
P0DOX5|IGG1_HUMAN	93	76	65	88	9	9	8	8	Immunoglobulin gamma-1 heavy chain OS=Homo sapiens OX=9606 PE=1 SV=2
P10321|HLAC_HUMAN	2	1	0	0	0	8	7	1	HLA class I histocompatibility antigen, C alpha chain OS=Homo sapiens OX=9606 GN=HLA-C PE=1 SV=3
P54802|ANAG_HUMAN	0	1	0	0	0	8	3	3	Alpha-N-acetylglucosaminidase OS=Homo sapiens OX=9606 GN=NAGLU PE=1 SV=2
P62280|RS11_HUMAN	6	5	1	1	0	8	12	4	40S ribosomal protein S11 OS=Homo sapiens OX=9606 GN=RPS11 PE=1 SV=3
Q02543|RL18A_HUMAN	11	7	9	1	0	8	8	5	60S ribosomal protein L18a OS=Homo sapiens OX=9606 GN=RPL18A PE=1 SV=2
P04406|G3P_HUMAN	2	2	0	3	1	8	2	4	Glyceraldehyde-3-phosphate dehydrogenase OS=Homo sapiens OX=9606 GN=GAPDH PE=1 SV=3
Q9NR09|BIRC6_HUMAN	22	19	15	8	7	8	11	5	Baculoviral IAP repeat-containing protein 6 OS=Homo sapiens OX=9606 GN=BIRC6 PE=1 SV=3
P09874|PARP1_HUMAN	8	16	4	10	8	8	3	0	Poly [ADP-ribose] polymerase 1 OS=Homo sapiens OX=9606 GN=PARP1 PE=1 SV=4
Q96SI9|STRBP_HUMAN	6	9	12	11	10	8	7	8	Spermatid perinuclear RNA-binding protein OS=Homo sapiens OX=9606 GN=STRBP PE=1 SV=1
P01859|IGHG2_HUMAN	53	44	42	55	1	8	4	6	Immunoglobulin heavy constant gamma 2 OS=Homo sapiens OX=9606 GN=IGHG2 PE=1 SV=2
O95816|BAG2_HUMAN	7	5	4	0	1	7	5	4	BAG family molecular chaperone regulator 2 OS=Homo sapiens OX=9606 GN=BAG2 PE=1 SV=1
Q9UBS4|DJB11_HUMAN	0	0	0	0	0	7	3	2	DnaJ homolog subfamily B member 11 OS=Homo sapiens OX=9606 GN=DNAJB11 PE=1 SV=1
P46779|RL28_HUMAN	14	15	7	2	1	7	6	2	60S ribosomal protein L28 OS=Homo sapiens OX=9606 GN=RPL28 PE=1 SV=3
Q9BUF5|TBB6_HUMAN	14	30	35	2	1	7	4	4	Tubulin beta-6 chain OS=Homo sapiens OX=9606 GN=TUBB6 PE=1 SV=1
Q8N1F7|NUP93_HUMAN	28	36	17	2	0	7	3	2	Nuclear pore complex protein Nup93 OS=Homo sapiens OX=9606 GN=NUP93 PE=1 SV=2
Q15365|PCBP1_HUMAN	3	2	1	3	1	7	5	4	Poly(rC)-binding protein 1 OS=Homo sapiens OX=9606 GN=PCBP1 PE=1 SV=2
P62829|RL23_HUMAN	9	8	5	4	0	7	11	4	60S ribosomal protein L23 OS=Homo sapiens OX=9606 GN=RPL23 PE=1 SV=1
P05141|ADT2_HUMAN	5	5	5	5	1	7	10	7	ADP/ATP translocase 2 OS=Homo sapiens OX=9606 GN=SLC25A5 PE=1 SV=7
P12036|NFH_HUMAN	3	6	3	5	3	7	2	3	Neurofilament heavy polypeptide OS=Homo sapiens OX=9606 GN=NEFH PE=1 SV=4
P50914|RL14_HUMAN	8	10	11	6	3	7	7	4	60S ribosomal protein L14 OS=Homo sapiens OX=9606 GN=RPL14 PE=1 SV=4
P62266|RS23_HUMAN	7	2	2	9	0	7	9	4	40S ribosomal protein S23 OS=Homo sapiens OX=9606 GN=RPS23 PE=1 SV=3
Q99879|H2B1M_HUMAN	22	12	14	10	1	7	7	5	Histone H2B type 1-M OS=Homo sapiens OX=9606 GN=H2BC14 PE=1 SV=3
P06899|H2B1J_HUMAN	19	12	13	10	1	7	6	5	Histone H2B type 1-J OS=Homo sapiens OX=9606 GN=H2BC11 PE=1 SV=3
Q16778|H2B2E_HUMAN	19	12	13	10	1	7	6	5	Histone H2B type 2-E OS=Homo sapiens OX=9606 GN=H2BC21 PE=1 SV=3
P57053|H2BFS_HUMAN	22	13	14	11	1	7	7	5	Histone H2B type F-S OS=Homo sapiens OX=9606 GN=H2BC12L PE=1 SV=2
O60814|H2B1K_HUMAN	22	13	14	11	1	7	7	5	Histone H2B type 1-K OS=Homo sapiens OX=9606 GN=H2BC12 PE=1 SV=3
P62807|H2B1C_HUMAN	22	13	14	11	1	7	7	5	Histone H2B type 1-C/E/F/G/I OS=Homo sapiens OX=9606 GN=H2BC10 PE=1 SV=4
P11940|PABP1_HUMAN	33	35	33	12	0	7	7	4	Polyadenylate-binding protein 1 OS=Homo sapiens OX=9606 GN=PABPC1 PE=1 SV=2
Q9H3G5|CPVL_HUMAN	0	1	0	0	0	6	5	5	Probable serine carboxypeptidase CPVL OS=Homo sapiens OX=9606 GN=CPVL PE=1 SV=2
Q15366|PCBP2_HUMAN	3	3	3	1	4	6	8	7	Poly(rC)-binding protein 2 OS=Homo sapiens OX=9606 GN=PCBP2 PE=1 SV=1
P27797|CALR_HUMAN	0	0	0	1	0	6	4	4	Calreticulin OS=Homo sapiens OX=9606 GN=CALR PE=1 SV=1
Q13200|PSMD2_HUMAN	4	7	3	1	4	6	3	8	26S proteasome non-ATPase regulatory subunit 2 OS=Homo sapiens OX=9606 GN=PSMD2 PE=1 SV=3
Q14978|NOLC1_HUMAN	8	9	4	1	2	6	2	1	Nucleolar and coiled-body phosphoprotein 1 OS=Homo sapiens OX=9606 GN=NOLC1 PE=1 SV=2
P38919|IF4A3_HUMAN	6	6	3	1	2	6	1	3	Eukaryotic initiation factor 4A-III OS=Homo sapiens OX=9606 GN=EIF4A3 PE=1 SV=4
P0DOX7|IGK_HUMAN	6	7	1	2	1	6	7	2	Immunoglobulin kappa light chain OS=Homo sapiens OX=9606 PE=1 SV=1
Q8N1N4|K2C78_HUMAN	3	12	4	2	3	6	6	3	Keratin, type II cytoskeletal 78 OS=Homo sapiens OX=9606 GN=KRT78 PE=1 SV=2
P23396|RS3_HUMAN	4	4	3	4	0	6	11	4	40S ribosomal protein S3 OS=Homo sapiens OX=9606 GN=RPS3 PE=1 SV=2
P62241|RS8_HUMAN	5	7	4	4	0	6	6	8	40S ribosomal protein S8 OS=Homo sapiens OX=9606 GN=RPS8 PE=1 SV=2
P62899|RL31_HUMAN	2	1	0	4	0	6	5	1	60S ribosomal protein L31 OS=Homo sapiens OX=9606 GN=RPL31 PE=1 SV=1
P0DOX8|IGL1_HUMAN	3	3	1	4	4	6	5	4	Immunoglobulin lambda-1 light chain OS=Homo sapiens OX=9606 PE=1 SV=1
Q92900|RENT1_HUMAN	17	23	14	4	1	6	4	5	Regulator of nonsense transcripts 1 OS=Homo sapiens OX=9606 GN=UPF1 PE=1 SV=2
Q02539|H11_HUMAN	18	17	5	5	1	6	8	4	Histone H1.1 OS=Homo sapiens OX=9606 GN=H1-1 PE=1 SV=3
P36578|RL4_HUMAN	27	31	20	5	1	6	5	2	60S ribosomal protein L4 OS=Homo sapiens OX=9606 GN=RPL4 PE=1 SV=5
Q9NY12|GAR1_HUMAN	4	2	2	5	1	6	3	0	H/ACA ribonucleoprotein complex subunit 1 OS=Homo sapiens OX=9606 GN=GAR1 PE=1 SV=1
P62263|RS14_HUMAN	5	4	3	6	1	6	7	3	40S ribosomal protein S14 OS=Homo sapiens OX=9606 GN=RPS14 PE=1 SV=3
P23527|H2B1O_HUMAN	19	13	13	9	1	6	7	5	Histone H2B type 1-O OS=Homo sapiens OX=9606 GN=H2BC17 PE=1 SV=3
P33778|H2B1B_HUMAN	19	12	13	9	1	6	6	5	Histone H2B type 1-B OS=Homo sapiens OX=9606 GN=H2BC3 PE=1 SV=2
Q5QNW6|H2B2F_HUMAN	22	14	14	10	1	6	8	5	Histone H2B type 2-F OS=Homo sapiens OX=9606 GN=H2BC18 PE=1 SV=3
Q93079|H2B1H_HUMAN	22	14	14	10	1	6	8	5	Histone H2B type 1-H OS=Homo sapiens OX=9606 GN=H2BC9 PE=1 SV=3
P58876|H2B1D_HUMAN	22	13	14	10	2	6	7	5	Histone H2B type 1-D OS=Homo sapiens OX=9606 GN=H2BC5 PE=1 SV=2
Q99877|H2B1N_HUMAN	22	13	14	10	1	6	7	5	Histone H2B type 1-N OS=Homo sapiens OX=9606 GN=H2BC15 PE=1 SV=3
Q99880|H2B1L_HUMAN	22	13	14	10	1	6	7	5	Histone H2B type 1-L OS=Homo sapiens OX=9606 GN=H2BC13 PE=1 SV=3
Q8IYB3|SRRM1_HUMAN	13	7	16	12	19	6	5	5	Serine/arginine repetitive matrix protein 1 OS=Homo sapiens OX=9606 GN=SRRM1 PE=1 SV=2
Q9NR30|DDX21_HUMAN	8	9	4	13	2	6	2	5	Nucleolar RNA helicase 2 OS=Homo sapiens OX=9606 GN=DDX21 PE=1 SV=5
P16403|H12_HUMAN	38	46	29	14	1	6	7	6	Histone H1.2 OS=Homo sapiens OX=9606 GN=H1-2 PE=1 SV=2
Q15424|SAFB1_HUMAN	2	2	2	27	1	6	2	0	Scaffold attachment factor B1 OS=Homo sapiens OX=9606 GN=SAFB PE=1 SV=4
Q86V81|THOC4_HUMAN	3	6	4	48	2	6	7	2	THO complex subunit 4 OS=Homo sapiens OX=9606 GN=ALYREF PE=1 SV=3
P10619|PPGB_HUMAN	1	2	1	0	0	5	2	2	Lysosomal protective protein OS=Homo sapiens OX=9606 GN=CTSA PE=1 SV=2
P06865|HEXA_HUMAN	0	1	1	0	0	5	2	1	Beta-hexosaminidase subunit alpha OS=Homo sapiens OX=9606 GN=HEXA PE=1 SV=2
A0A075B6S2|KVD29_HUMAN	0	0	0	0	26	5	1	1	Immunoglobulin kappa variable 2D-29 OS=Homo sapiens OX=9606 GN=IGKV2D-29 PE=3 SV=1
A2NJV5|KV229_HUMAN	0	0	0	0	26	5	1	1	Immunoglobulin kappa variable 2-29 OS=Homo sapiens OX=9606 GN=IGKV2-29 PE=3 SV=2
Q92598|HS105_HUMAN	0	0	1	0	0	5	0	0	Heat shock protein 105 kDa OS=Homo sapiens OX=9606 GN=HSPH1 PE=1 SV=1
O96005|CLPT1_HUMAN	0	0	0	1	1	5	3	0	Putative lipid scramblase CLPTM1 OS=Homo sapiens OX=9606 GN=CLPTM1 PE=1 SV=1
P50454|SERPH_HUMAN	1	1	0	1	3	5	1	1	Serpin H1 OS=Homo sapiens OX=9606 GN=SERPINH1 PE=1 SV=2
P12236|ADT3_HUMAN	5	8	4	2	0	5	10	5	ADP/ATP translocase 3 OS=Homo sapiens OX=9606 GN=SLC25A6 PE=1 SV=4
P19474|RO52_HUMAN	5	5	0	3	1	5	8	7	E3 ubiquitin-protein ligase TRIM21 OS=Homo sapiens OX=9606 GN=TRIM21 PE=1 SV=1
P11387|TOP1_HUMAN	7	8	2	3	1	5	1	4	DNA topoisomerase 1 OS=Homo sapiens OX=9606 GN=TOP1 PE=1 SV=2
B9A064|IGLL5_HUMAN	2	3	1	4	3	5	4	4	Immunoglobulin lambda-like polypeptide 5 OS=Homo sapiens OX=9606 GN=IGLL5 PE=2 SV=2
P16104|H2AX_HUMAN	4	9	6	4	7	5	3	4	Histone H2AX OS=Homo sapiens OX=9606 GN=H2AX PE=1 SV=2
Q13151|ROA0_HUMAN	1	2	1	4	1	5	2	3	Heterogeneous nuclear ribonucleoprotein A0 OS=Homo sapiens OX=9606 GN=HNRNPA0 PE=1 SV=1
Q16777|H2A2C_HUMAN	8	7	5	5	1	5	4	3	Histone H2A type 2-C OS=Homo sapiens OX=9606 GN=H2AC20 PE=1 SV=4
Q6FI13|H2A2A_HUMAN	8	7	5	5	1	5	4	3	Histone H2A type 2-A OS=Homo sapiens OX=9606 GN=H2AC19 PE=1 SV=3
O00203|AP3B1_HUMAN	1	0	0	6	0	5	0	5	AP-3 complex subunit beta-1 OS=Homo sapiens OX=9606 GN=AP3B1 PE=1 SV=3
Q8N257|H2B3B_HUMAN	18	12	11	8	1	5	6	4	Histone H2B type 3-B OS=Homo sapiens OX=9606 GN=H2BC26 PE=1 SV=3
P0C0L4|CO4A_HUMAN	16	11	17	11	7	5	3	4	Complement C4-A OS=Homo sapiens OX=9606 GN=C4A PE=1 SV=2
P51991|ROA3_HUMAN	8	5	4	11	4	5	3	3	Heterogeneous nuclear ribonucleoprotein A3 OS=Homo sapiens OX=9606 GN=HNRNPA3 PE=1 SV=2
Q7L014|DDX46_HUMAN	5	7	8	36	6	5	5	9	Probable ATP-dependent RNA helicase DDX46 OS=Homo sapiens OX=9606 GN=DDX46 PE=1 SV=2
Q92804|RBP56_HUMAN	2	4	1	48	2	5	2	3	TATA-binding protein-associated factor 2N OS=Homo sapiens OX=9606 GN=TAF15 PE=1 SV=1
P38159|RBMX_HUMAN	10	6	6	88	3	5	3	4	RNA-binding motif protein, X chromosome OS=Homo sapiens OX=9606 GN=RBMX PE=1 SV=3
P50402|EMD_HUMAN	1	0	0	0	0	4	4	1	Emerin OS=Homo sapiens OX=9606 GN=EMD PE=1 SV=1
O75494|SRS10_HUMAN	5	5	6	1	0	4	1	1	Serine/arginine-rich splicing factor 10 OS=Homo sapiens OX=9606 GN=SRSF10 PE=1 SV=1
Q08554|DSC1_HUMAN	3	10	11	1	1	4	1	0	Desmocollin-1 OS=Homo sapiens OX=9606 GN=DSC1 PE=1 SV=2
P63244|RACK1_HUMAN	6	5	3	3	1	4	10	1	Receptor of activated protein C kinase 1 OS=Homo sapiens OX=9606 GN=RACK1 PE=1 SV=3
P81605|DCD_HUMAN	7	3	2	3	3	4	4	3	Dermcidin OS=Homo sapiens OX=9606 GN=DCD PE=1 SV=2
P83731|RL24_HUMAN	3	4	4	4	0	4	2	4	60S ribosomal protein L24 OS=Homo sapiens OX=9606 GN=RPL24 PE=1 SV=1
Q08211|DHX9_HUMAN	13	16	7	5	3	4	5	4	ATP-dependent RNA helicase A OS=Homo sapiens OX=9606 GN=DHX9 PE=1 SV=4
Q9BTM1|H2AJ_HUMAN	5	7	5	5	1	4	4	4	Histone H2A.J OS=Homo sapiens OX=9606 GN=H2AJ PE=1 SV=1
Q7L7L0|H2A3_HUMAN	7	7	5	5	0	4	4	4	Histone H2A type 3 OS=Homo sapiens OX=9606 GN=H2AC25 PE=1 SV=3
P04908|H2A1B_HUMAN	7	7	5	5	0	4	4	4	Histone H2A type 1-B/E OS=Homo sapiens OX=9606 GN=H2AC8 PE=1 SV=2
P20671|H2A1D_HUMAN	7	7	5	5	1	4	4	4	Histone H2A type 1-D OS=Homo sapiens OX=9606 GN=H2AC7 PE=1 SV=2
Q93077|H2A1C_HUMAN	7	7	5	5	0	4	4	4	Histone H2A type 1-C OS=Homo sapiens OX=9606 GN=H2AC6 PE=1 SV=3
Q96KK5|H2A1H_HUMAN	7	7	5	5	1	4	4	4	Histone H2A type 1-H OS=Homo sapiens OX=9606 GN=H2AC12 PE=1 SV=3
Q99878|H2A1J_HUMAN	7	7	5	5	1	4	4	4	Histone H2A type 1-J OS=Homo sapiens OX=9606 GN=H2AC14 PE=1 SV=3
P0C0S8|H2A1_HUMAN	7	7	5	5	1	4	4	4	Histone H2A type 1 OS=Homo sapiens OX=9606 GN=H2AC17 PE=1 SV=2
P46776|RL27A_HUMAN	3	3	4	5	0	4	4	1	60S ribosomal protein L27a OS=Homo sapiens OX=9606 GN=RPL27A PE=1 SV=2
P62826|RAN_HUMAN	2	2	1	5	2	4	3	6	GTP-binding nuclear protein Ran OS=Homo sapiens OX=9606 GN=RAN PE=1 SV=3
P68871|HBB_HUMAN	8	2	1	6	1	4	11	4	Hemoglobin subunit beta OS=Homo sapiens OX=9606 GN=HBB PE=1 SV=2
P46087|NOP2_HUMAN	22	21	16	6	9	4	5	5	Probable 28S rRNA (cytosine(4447)-C(5))-methyltransferase OS=Homo sapiens OX=9606 GN=NOP2 PE=1 SV=2
Q13523|PRP4B_HUMAN	5	1	0	6	0	4	1	4	Serine/threonine-protein kinase PRP4 homolog OS=Homo sapiens OX=9606 GN=PRPF4B PE=1 SV=3
P19338|NUCL_HUMAN	49	70	47	7	3	4	4	7	Nucleolin OS=Homo sapiens OX=9606 GN=NCL PE=1 SV=3
Q15233|NONO_HUMAN	0	1	1	9	0	4	8	5	Non-POU domain-containing octamer-binding protein OS=Homo sapiens OX=9606 GN=NONO PE=1 SV=4
P02787|TRFE_HUMAN	2	1	4	11	1	4	3	1	Serotransferrin OS=Homo sapiens OX=9606 GN=TF PE=1 SV=3
Q71DI3|H32_HUMAN	8	6	11	15	1	4	5	1	Histone H3.2 OS=Homo sapiens OX=9606 GN=H3C13 PE=1 SV=3
O60832|DKC1_HUMAN	5	11	5	19	6	4	3	1	H/ACA ribonucleoprotein complex subunit DKC1 OS=Homo sapiens OX=9606 GN=DKC1 PE=1 SV=3
P63162|RSMN_HUMAN	0	2	6	22	2	4	0	4	Small nuclear ribonucleoprotein-associated protein N OS=Homo sapiens OX=9606 GN=SNRPN PE=1 SV=1
P14678|RSMB_HUMAN	0	4	3	25	5	4	2	1	Small nuclear ribonucleoprotein-associated proteins B and B' OS=Homo sapiens OX=9606 GN=SNRPB PE=1 SV=2
O43143|DHX15_HUMAN	10	11	1	33	1	4	3	3	ATP-dependent RNA helicase DHX15 OS=Homo sapiens OX=9606 GN=DHX15 PE=1 SV=2
Q8IYS1|P20D2_HUMAN	0	0	0	0	0	3	3	1	Xaa-Arg dipeptidase OS=Homo sapiens OX=9606 GN=PM20D2 PE=1 SV=2
P05455|LA_HUMAN	5	7	2	0	0	3	2	1	Lupus La protein OS=Homo sapiens OX=9606 GN=SSB PE=1 SV=2
Q9NP64|ZCC17_HUMAN	1	0	0	0	0	3	2	2	Zinc finger CCHC domain-containing protein 17 OS=Homo sapiens OX=9606 GN=ZCCHC17 PE=1 SV=1
P61204|ARF3_HUMAN	1	4	1	0	0	3	2	1	ADP-ribosylation factor 3 OS=Homo sapiens OX=9606 GN=ARF3 PE=1 SV=2
P84077|ARF1_HUMAN	1	4	1	0	0	3	2	1	ADP-ribosylation factor 1 OS=Homo sapiens OX=9606 GN=ARF1 PE=1 SV=2
Q6ZRV2|FA83H_HUMAN	3	1	3	0	0	3	2	2	Protein FAM83H OS=Homo sapiens OX=9606 GN=FAM83H PE=1 SV=3
Q9NRD1|FBX6_HUMAN	0	0	0	0	0	3	2	1	F-box only protein 6 OS=Homo sapiens OX=9606 GN=FBXO6 PE=1 SV=1
O75629|CREG1_HUMAN	0	0	0	0	0	3	0	0	Protein CREG1 OS=Homo sapiens OX=9606 GN=CREG1 PE=1 SV=1
P61626|LYSC_HUMAN	2	0	0	0	0	3	0	1	Lysozyme C OS=Homo sapiens OX=9606 GN=LYZ PE=1 SV=1
Q9BU76|MMTA2_HUMAN	9	4	0	1	3	3	3	2	Multiple myeloma tumor-associated protein 2 OS=Homo sapiens OX=9606 GN=MMTAG2 PE=1 SV=1
P62917|RL8_HUMAN	6	5	3	2	1	3	7	2	60S ribosomal protein L8 OS=Homo sapiens OX=9606 GN=RPL8 PE=1 SV=2
Q9BQ52|RNZ2_HUMAN	35	41	25	2	10	3	6	8	Zinc phosphodiesterase ELAC protein 2 OS=Homo sapiens OX=9606 GN=ELAC2 PE=1 SV=2
P46777|RL5_HUMAN	19	20	20	2	0	3	5	2	60S ribosomal protein L5 OS=Homo sapiens OX=9606 GN=RPL5 PE=1 SV=3
P0CF74|IGLC6_HUMAN	2	0	0	2	0	3	3	0	Immunoglobulin lambda constant 6 OS=Homo sapiens OX=9606 GN=IGLC6 PE=1 SV=1
P0CG04|IGLC1_HUMAN	0	2	1	2	0	3	2	3	Immunoglobulin lambda constant 1 OS=Homo sapiens OX=9606 GN=IGLC1 PE=1 SV=1
Q06787|FMR1_HUMAN	1	3	2	2	2	3	2	3	Fragile X messenger ribonucleoprotein 1 OS=Homo sapiens OX=9606 GN=FMR1 PE=1 SV=1
P42677|RS27_HUMAN	3	2	1	2	0	3	0	0	40S ribosomal protein S27 OS=Homo sapiens OX=9606 GN=RPS27 PE=1 SV=3
P62753|RS6_HUMAN	6	3	3	3	1	3	4	2	40S ribosomal protein S6 OS=Homo sapiens OX=9606 GN=RPS6 PE=1 SV=1
P49736|MCM2_HUMAN	23	26	23	3	1	3	1	2	DNA replication licensing factor MCM2 OS=Homo sapiens OX=9606 GN=MCM2 PE=1 SV=4
Q96QV6|H2A1A_HUMAN	5	8	5	4	1	3	3	2	Histone H2A type 1-A OS=Homo sapiens OX=9606 GN=H2AC1 PE=1 SV=3
P31943|HNRH1_HUMAN	10	5	6	5	1	3	4	3	Heterogeneous nuclear ribonucleoprotein H OS=Homo sapiens OX=9606 GN=HNRNPH1 PE=1 SV=4
Q8IZY2|ABCA7_HUMAN	5	6	4	5	4	3	2	6	Phospholipid-transporting ATPase ABCA7 OS=Homo sapiens OX=9606 GN=ABCA7 PE=1 SV=3
P14866|HNRPL_HUMAN	2	3	1	5	2	3	1	1	Heterogeneous nuclear ribonucleoprotein L OS=Homo sapiens OX=9606 GN=HNRNPL PE=1 SV=2
Q05519|SRS11_HUMAN	1	0	0	6	0	3	4	2	Serine/arginine-rich splicing factor 11 OS=Homo sapiens OX=9606 GN=SRSF11 PE=1 SV=1
Q9UHR5|S30BP_HUMAN	0	1	3	6	3	3	2	2	SAP30-binding protein OS=Homo sapiens OX=9606 GN=SAP30BP PE=1 SV=1
Q92522|H1X_HUMAN	4	5	4	6	2	3	1	5	Histone H1.10 OS=Homo sapiens OX=9606 GN=H1-10 PE=1 SV=1
Q9Y2X3|NOP58_HUMAN	7	12	10	7	2	3	3	2	Nucleolar protein 58 OS=Homo sapiens OX=9606 GN=NOP58 PE=1 SV=1
P18583|SON_HUMAN	8	5	7	8	2	3	1	1	Protein SON OS=Homo sapiens OX=9606 GN=SON PE=1 SV=4
Q8NE71|ABCF1_HUMAN	8	7	6	11	2	3	6	5	ATP-binding cassette sub-family F member 1 OS=Homo sapiens OX=9606 GN=ABCF1 PE=1 SV=2
P84243|H33_HUMAN	7	8	10	14	2	3	5	1	Histone H3.3 OS=Homo sapiens OX=9606 GN=H3-3B PE=1 SV=2
Q8NCA5|FA98A_HUMAN	2	1	5	17	0	3	2	2	Protein FAM98A OS=Homo sapiens OX=9606 GN=FAM98A PE=1 SV=2
P62750|RL23A_HUMAN	3	4	2	17	0	3	2	0	60S ribosomal protein L23a OS=Homo sapiens OX=9606 GN=RPL23A PE=1 SV=1
O00567|NOP56_HUMAN	15	15	13	18	6	3	3	3	Nucleolar protein 56 OS=Homo sapiens OX=9606 GN=NOP56 PE=1 SV=4
Q92499|DDX1_HUMAN	4	6	3	55	3	3	0	0	ATP-dependent RNA helicase DDX1 OS=Homo sapiens OX=9606 GN=DDX1 PE=1 SV=2
O43390|HNRPR_HUMAN	26	31	16	128	4	3	4	0	Heterogeneous nuclear ribonucleoprotein R OS=Homo sapiens OX=9606 GN=HNRNPR PE=1 SV=1
P61254|RL26_HUMAN	0	1	0	0	0	2	6	0	60S ribosomal protein L26 OS=Homo sapiens OX=9606 GN=RPL26 PE=1 SV=1
Q9HCE1|MOV10_HUMAN	25	35	26	0	1	2	5	4	Helicase MOV-10 OS=Homo sapiens OX=9606 GN=MOV10 PE=1 SV=2
P52292|IMA1_HUMAN	2	0	2	0	1	2	5	0	Importin subunit alpha-1 OS=Homo sapiens OX=9606 GN=KPNA2 PE=1 SV=1
Q9UNX3|RL26L_HUMAN	0	1	0	0	0	2	5	0	60S ribosomal protein L26-like 1 OS=Homo sapiens OX=9606 GN=RPL26L1 PE=1 SV=1
P0DOY3|IGLC3_HUMAN	0	1	2	0	0	2	2	0	Immunoglobulin lambda constant 3 OS=Homo sapiens OX=9606 GN=IGLC3 PE=1 SV=1
P0DOY2|IGLC2_HUMAN	0	1	2	0	0	2	2	0	Immunoglobulin lambda constant 2 OS=Homo sapiens OX=9606 GN=IGLC2 PE=1 SV=1
Q9NWV8|BABA1_HUMAN	0	3	0	0	0	2	2	0	BRISC and BRCA1-A complex member 1 OS=Homo sapiens OX=9606 GN=BABAM1 PE=1 SV=1
P62081|RS7_HUMAN	27	16	19	0	1	2	1	1	40S ribosomal protein S7 OS=Homo sapiens OX=9606 GN=RPS7 PE=1 SV=1
P62888|RL30_HUMAN	4	7	3	0	0	2	1	0	60S ribosomal protein L30 OS=Homo sapiens OX=9606 GN=RPL30 PE=1 SV=2
P53634|CATC_HUMAN	0	0	0	0	0	2	1	1	Dipeptidyl peptidase 1 OS=Homo sapiens OX=9606 GN=CTSC PE=1 SV=2
Q99848|EBP2_HUMAN	2	3	2	0	2	2	1	0	Probable rRNA-processing protein EBP2 OS=Homo sapiens OX=9606 GN=EBNA1BP2 PE=1 SV=2
P07355|ANXA2_HUMAN	1	0	0	0	2	2	1	1	Annexin A2 OS=Homo sapiens OX=9606 GN=ANXA2 PE=1 SV=2
A6NMY6|AXA2L_HUMAN	1	0	0	0	2	2	1	1	Putative annexin A2-like protein OS=Homo sapiens OX=9606 GN=ANXA2P2 PE=5 SV=2
P16278|BGAL_HUMAN	0	0	0	0	0	2	1	0	Beta-galactosidase OS=Homo sapiens OX=9606 GN=GLB1 PE=1 SV=2
Q8NFQ8|TOIP2_HUMAN	0	0	0	0	0	2	1	0	Torsin-1A-interacting protein 2 OS=Homo sapiens OX=9606 GN=TOR1AIP2 PE=1 SV=1
P84085|ARF5_HUMAN	1	2	1	0	0	2	1	1	ADP-ribosylation factor 5 OS=Homo sapiens OX=9606 GN=ARF5 PE=1 SV=2
A0A075B6R9|KVD24_HUMAN	0	0	0	0	9	2	0	0	Probable non-functional immunoglobulin kappa variable 2D-24 OS=Homo sapiens OX=9606 GN=IGKV2D-24 PE=1 SV=1
A0A0C4DH68|KV224_HUMAN	0	0	0	0	9	2	0	0	Immunoglobulin kappa variable 2-24 OS=Homo sapiens OX=9606 GN=IGKV2-24 PE=3 SV=1
P14923|PLAK_HUMAN	2	0	0	0	1	2	0	1	Junction plakoglobin OS=Homo sapiens OX=9606 GN=JUP PE=1 SV=3
P61313|RL15_HUMAN	8	8	9	1	0	2	4	1	60S ribosomal protein L15 OS=Homo sapiens OX=9606 GN=RPL15 PE=1 SV=2
P62913|RL11_HUMAN	6	5	4	1	3	2	4	1	60S ribosomal protein L11 OS=Homo sapiens OX=9606 GN=RPL11 PE=1 SV=2
P35268|RL22_HUMAN	4	2	0	1	0	2	3	1	60S ribosomal protein L22 OS=Homo sapiens OX=9606 GN=RPL22 PE=1 SV=2
Q15084|PDIA6_HUMAN	0	0	0	1	0	2	3	1	Protein disulfide-isomerase A6 OS=Homo sapiens OX=9606 GN=PDIA6 PE=1 SV=1
Q02413|DSG1_HUMAN	3	17	6	1	1	2	2	2	Desmoglein-1 OS=Homo sapiens OX=9606 GN=DSG1 PE=1 SV=2
O00571|DDX3X_HUMAN	3	3	1	1	0	2	2	1	ATP-dependent RNA helicase DDX3X OS=Homo sapiens OX=9606 GN=DDX3X PE=1 SV=3
P08559|ODPA_HUMAN	8	5	2	1	1	2	0	1	Pyruvate dehydrogenase E1 component subunit alpha, somatic form, mitochondrial OS=Homo sapiens OX=9606 GN=PDHA1 PE=1 SV=3
P06748|NPM_HUMAN	0	3	1	1	1	2	0	1	Nucleophosmin OS=Homo sapiens OX=9606 GN=NPM1 PE=1 SV=2
Q86VQ1|GLCI1_HUMAN	1	3	1	2	3	2	3	2	Glucocorticoid-induced transcript 1 protein OS=Homo sapiens OX=9606 GN=GLCCI1 PE=1 SV=1
P40429|RL13A_HUMAN	4	6	6	2	0	2	1	1	60S ribosomal protein L13a OS=Homo sapiens OX=9606 GN=RPL13A PE=1 SV=2
P47914|RL29_HUMAN	3	2	0	3	2	2	3	1	60S ribosomal protein L29 OS=Homo sapiens OX=9606 GN=RPL29 PE=1 SV=2
Q9BUJ2|HNRL1_HUMAN	5	9	2	5	1	2	2	1	Heterogeneous nuclear ribonucleoprotein U-like protein 1 OS=Homo sapiens OX=9606 GN=HNRNPUL1 PE=1 SV=2
Q15061|WDR43_HUMAN	8	9	4	5	1	2	1	0	WD repeat-containing protein 43 OS=Homo sapiens OX=9606 GN=WDR43 PE=1 SV=3
Q13595|TRA2A_HUMAN	8	5	2	5	1	2	0	0	Transformer-2 protein homolog alpha OS=Homo sapiens OX=9606 GN=TRA2A PE=1 SV=1
P23246|SFPQ_HUMAN	1	4	1	6	0	2	4	2	Splicing factor, proline- and glutamine-rich OS=Homo sapiens OX=9606 GN=SFPQ PE=1 SV=2
P62424|RL7A_HUMAN	16	21	16	10	2	2	1	1	60S ribosomal protein L7a OS=Homo sapiens OX=9606 GN=RPL7A PE=1 SV=2
Q9UBB9|TFP11_HUMAN	0	3	3	11	1	2	0	3	Tuftelin-interacting protein 11 OS=Homo sapiens OX=9606 GN=TFIP11 PE=1 SV=1
O76021|RL1D1_HUMAN	13	11	14	14	0	2	3	4	Ribosomal L1 domain-containing protein 1 OS=Homo sapiens OX=9606 GN=RSL1D1 PE=1 SV=3
Q96KR1|ZFR_HUMAN	0	1	2	16	2	2	1	1	Zinc finger RNA-binding protein OS=Homo sapiens OX=9606 GN=ZFR PE=1 SV=2
P61978|HNRPK_HUMAN	7	9	7	17	1	2	2	4	Heterogeneous nuclear ribonucleoprotein K OS=Homo sapiens OX=9606 GN=HNRNPK PE=1 SV=1
P62318|SMD3_HUMAN	2	3	4	19	1	2	3	1	Small nuclear ribonucleoprotein Sm D3 OS=Homo sapiens OX=9606 GN=SNRPD3 PE=1 SV=1
P09012|SNRPA_HUMAN	3	4	2	30	3	2	1	0	U1 small nuclear ribonucleoprotein A OS=Homo sapiens OX=9606 GN=SNRPA PE=1 SV=3
Q01081|U2AF1_HUMAN	2	4	7	33	2	2	1	0	Splicing factor U2AF 35 kDa subunit OS=Homo sapiens OX=9606 GN=U2AF1 PE=1 SV=3
Q12906|ILF3_HUMAN	24	34	24	61	1	2	4	2	Interleukin enhancer-binding factor 3 OS=Homo sapiens OX=9606 GN=ILF3 PE=1 SV=3
P26368|U2AF2_HUMAN	1	1	0	61	1	2	0	0	Splicing factor U2AF 65 kDa subunit OS=Homo sapiens OX=9606 GN=U2AF2 PE=1 SV=4
O60506|HNRPQ_HUMAN	10	3	7	85	1	2	4	0	Heterogeneous nuclear ribonucleoprotein Q OS=Homo sapiens OX=9606 GN=SYNCRIP PE=1 SV=2
P27635|RL10_HUMAN	2	3	1	0	0	1	5	0	60S ribosomal protein L10 OS=Homo sapiens OX=9606 GN=RPL10 PE=1 SV=5
P69905|HBA_HUMAN	2	0	0	0	0	1	3	1	Hemoglobin subunit alpha OS=Homo sapiens OX=9606 GN=HBA2 PE=1 SV=2
Q15018|ABRX2_HUMAN	8	12	5	0	1	1	2	0	BRISC complex subunit Abraxas 2 OS=Homo sapiens OX=9606 GN=ABRAXAS2 PE=1 SV=2
P62249|RS16_HUMAN	2	2	1	0	1	1	2	1	40S ribosomal protein S16 OS=Homo sapiens OX=9606 GN=RPS16 PE=1 SV=2
P10809|CH60_HUMAN	1	3	1	0	1	1	2	2	60 kDa heat shock protein, mitochondrial OS=Homo sapiens OX=9606 GN=HSPD1 PE=1 SV=2
Q8NI36|WDR36_HUMAN	4	3	1	0	0	1	2	0	WD repeat-containing protein 36 OS=Homo sapiens OX=9606 GN=WDR36 PE=1 SV=1
P46778|RL21_HUMAN	11	8	4	0	1	1	1	1	60S ribosomal protein L21 OS=Homo sapiens OX=9606 GN=RPL21 PE=1 SV=2
Q9UBR2|CATZ_HUMAN	0	0	0	0	0	1	1	2	Cathepsin Z OS=Homo sapiens OX=9606 GN=CTSZ PE=1 SV=1
Q8NBS9|TXND5_HUMAN	0	0	0	0	0	1	1	1	Thioredoxin domain-containing protein 5 OS=Homo sapiens OX=9606 GN=TXNDC5 PE=1 SV=2
Q5QJE6|TDIF2_HUMAN	2	3	4	0	0	1	1	0	Deoxynucleotidyltransferase terminal-interacting protein 2 OS=Homo sapiens OX=9606 GN=DNTTIP2 PE=1 SV=2
P0DTE8|AMY1C_HUMAN	8	0	0	0	1	1	0	1	Alpha-amylase 1C OS=Homo sapiens OX=9606 GN=AMY1C PE=1 SV=1
P0DTE7|AMY1B_HUMAN	8	0	0	0	1	1	0	1	Alpha-amylase 1B OS=Homo sapiens OX=9606 GN=AMY1B PE=1 SV=1
P0DUB6|AMY1A_HUMAN	8	0	0	0	1	1	0	1	Alpha-amylase 1A OS=Homo sapiens OX=9606 GN=AMY1A PE=1 SV=1
P04746|AMYP_HUMAN	7	0	1	0	1	1	0	3	Pancreatic alpha-amylase OS=Homo sapiens OX=9606 GN=AMY2A PE=1 SV=2
Q15361|TTF1_HUMAN	1	6	0	0	0	1	0	0	Transcription termination factor 1 OS=Homo sapiens OX=9606 GN=TTF1 PE=1 SV=3
P15531|NDKA_HUMAN	0	0	0	0	0	1	0	0	Nucleoside diphosphate kinase A OS=Homo sapiens OX=9606 GN=NME1 PE=1 SV=1
Q15050|RRS1_HUMAN	8	13	8	1	1	1	3	4	Ribosome biogenesis regulatory protein homolog OS=Homo sapiens OX=9606 GN=RRS1 PE=1 SV=2
P09622|DLDH_HUMAN	7	8	4	1	3	1	3	5	Dihydrolipoyl dehydrogenase, mitochondrial OS=Homo sapiens OX=9606 GN=DLD PE=1 SV=2
P18621|RL17_HUMAN	2	1	0	1	0	1	3	0	60S ribosomal protein L17 OS=Homo sapiens OX=9606 GN=RPL17 PE=1 SV=3
P18124|RL7_HUMAN	12	19	16	1	0	1	1	2	60S ribosomal protein L7 OS=Homo sapiens OX=9606 GN=RPL7 PE=1 SV=1
P62910|RL32_HUMAN	5	3	0	1	0	1	1	0	60S ribosomal protein L32 OS=Homo sapiens OX=9606 GN=RPL32 PE=1 SV=2
P15289|ARSA_HUMAN	2	0	2	1	0	1	1	1	Arylsulfatase A OS=Homo sapiens OX=9606 GN=ARSA PE=1 SV=3
P27708|PYR1_HUMAN	3	6	3	1	0	1	1	1	CAD protein OS=Homo sapiens OX=9606 GN=CAD PE=1 SV=3
O15523|DDX3Y_HUMAN	3	6	1	1	0	1	1	2	ATP-dependent RNA helicase DDX3Y OS=Homo sapiens OX=9606 GN=DDX3Y PE=1 SV=2
Q12849|GRSF1_HUMAN	0	4	0	1	0	1	0	1	G-rich sequence factor 1 OS=Homo sapiens OX=9606 GN=GRSF1 PE=1 SV=3
P39023|RL3_HUMAN	17	18	13	2	1	1	3	2	60S ribosomal protein L3 OS=Homo sapiens OX=9606 GN=RPL3 PE=1 SV=2
P78362|SRPK2_HUMAN	7	7	4	2	1	1	2	4	SRSF protein kinase 2 OS=Homo sapiens OX=9606 GN=SRPK2 PE=1 SV=3
Q8IUE6|H2A2B_HUMAN	4	6	5	2	0	1	2	2	Histone H2A type 2-B OS=Homo sapiens OX=9606 GN=H2AC21 PE=1 SV=3
O15164|TIF1A_HUMAN	1	0	1	2	1	1	0	0	Transcription intermediary factor 1-alpha OS=Homo sapiens OX=9606 GN=TRIM24 PE=1 SV=3
P10515|ODP2_HUMAN	73	68	58	3	2	1	1	0	Dihydrolipoyllysine-residue acetyltransferase component of pyruvate dehydrogenase complex, mitochondrial OS=Homo sapiens OX=9606 GN=DLAT PE=1 SV=3
O75955|FLOT1_HUMAN	10	11	12	3	2	1	1	2	Flotillin-1 OS=Homo sapiens OX=9606 GN=FLOT1 PE=1 SV=3
P62995|TRA2B_HUMAN	8	3	2	3	0	1	1	1	Transformer-2 protein homolog beta OS=Homo sapiens OX=9606 GN=TRA2B PE=1 SV=1
P62854|RS26_HUMAN	2	3	0	4	0	1	4	1	40S ribosomal protein S26 OS=Homo sapiens OX=9606 GN=RPS26 PE=1 SV=3
Q07020|RL18_HUMAN	16	8	12	6	0	1	5	2	60S ribosomal protein L18 OS=Homo sapiens OX=9606 GN=RPL18 PE=1 SV=2
P62847|RS24_HUMAN	4	1	2	6	2	1	0	1	40S ribosomal protein S24 OS=Homo sapiens OX=9606 GN=RPS24 PE=1 SV=1
Q6UXN9|WDR82_HUMAN	0	2	1	8	0	1	0	2	WD repeat-containing protein 82 OS=Homo sapiens OX=9606 GN=WDR82 PE=1 SV=1
Q13310|PABP4_HUMAN	21	23	16	9	1	1	6	1	Polyadenylate-binding protein 4 OS=Homo sapiens OX=9606 GN=PABPC4 PE=1 SV=1
P62306|RUXF_HUMAN	0	0	0	10	0	1	1	1	Small nuclear ribonucleoprotein F OS=Homo sapiens OX=9606 GN=SNRPF PE=1 SV=1
Q9Y383|LC7L2_HUMAN	2	2	1	10	0	1	0	1	Putative RNA-binding protein Luc7-like 2 OS=Homo sapiens OX=9606 GN=LUC7L2 PE=1 SV=2
Q92841|DDX17_HUMAN	5	5	2	13	1	1	4	2	Probable ATP-dependent RNA helicase DDX17 OS=Homo sapiens OX=9606 GN=DDX17 PE=1 SV=2
Q16629|SRSF7_HUMAN	10	8	2	14	0	1	2	0	Serine/arginine-rich splicing factor 7 OS=Homo sapiens OX=9606 GN=SRSF7 PE=1 SV=1
Q9NYF8|BCLF1_HUMAN	2	1	2	16	1	1	1	1	Bcl-2-associated transcription factor 1 OS=Homo sapiens OX=9606 GN=BCLAF1 PE=1 SV=2
P21127|CD11B_HUMAN	0	0	1	18	0	1	0	1	Cyclin-dependent kinase 11B OS=Homo sapiens OX=9606 GN=CDK11B PE=1 SV=4
Q12905|ILF2_HUMAN	8	9	7	29	2	1	3	0	Interleukin enhancer-binding factor 2 OS=Homo sapiens OX=9606 GN=ILF2 PE=1 SV=2
Q9Y3I0|RTCB_HUMAN	0	1	2	33	1	1	3	1	RNA-splicing ligase RtcB homolog OS=Homo sapiens OX=9606 GN=RTCB PE=1 SV=1
Q01844|EWS_HUMAN	17	13	6	82	3	1	1	6	RNA-binding protein EWS OS=Homo sapiens OX=9606 GN=EWSR1 PE=1 SV=1
Q14254|FLOT2_HUMAN	7	7	3	0	2	0	2	0	Flotillin-2 OS=Homo sapiens OX=9606 GN=FLOT2 PE=1 SV=2
P61353|RL27_HUMAN	5	4	4	0	0	0	2	0	60S ribosomal protein L27 OS=Homo sapiens OX=9606 GN=RPL27 PE=1 SV=2
O75367|H2AY_HUMAN	9	9	10	0	0	0	1	2	Core histone macro-H2A.1 OS=Homo sapiens OX=9606 GN=MACROH2A1 PE=1 SV=5
P56537|IF6_HUMAN	5	5	2	0	0	0	1	0	Eukaryotic translation initiation factor 6 OS=Homo sapiens OX=9606 GN=EIF6 PE=1 SV=1
P11177|ODPB_HUMAN	4	8	4	0	1	0	1	0	Pyruvate dehydrogenase E1 component subunit beta, mitochondrial OS=Homo sapiens OX=9606 GN=PDHB PE=1 SV=3
Q9Y3U8|RL36_HUMAN	6	3	2	0	0	0	1	0	60S ribosomal protein L36 OS=Homo sapiens OX=9606 GN=RPL36 PE=1 SV=3
P32969|RL9_HUMAN	1	2	0	0	0	0	1	0	60S ribosomal protein L9 OS=Homo sapiens OX=9606 GN=RPL9P9 PE=1 SV=1
Q96HS1|PGAM5_HUMAN	3	5	3	0	0	0	1	0	Serine/threonine-protein phosphatase PGAM5, mitochondrial OS=Homo sapiens OX=9606 GN=PGAM5 PE=1 SV=2
Q9BZE4|GTPB4_HUMAN	13	14	9	0	0	0	0	1	GTP-binding protein 4 OS=Homo sapiens OX=9606 GN=GTPBP4 PE=1 SV=3
P19961|AMY2B_HUMAN	7	0	1	0	1	0	0	3	Alpha-amylase 2B OS=Homo sapiens OX=9606 GN=AMY2B PE=1 SV=1
P46736|BRCC3_HUMAN	5	4	3	0	0	0	0	1	Lys-63-specific deubiquitinase BRCC36 OS=Homo sapiens OX=9606 GN=BRCC3 PE=1 SV=2
Q9NUL3|STAU2_HUMAN	5	2	1	0	1	0	0	2	Double-stranded RNA-binding protein Staufen homolog 2 OS=Homo sapiens OX=9606 GN=STAU2 PE=1 SV=2
Q96JM3|CHAP1_HUMAN	3	4	0	0	1	0	0	1	Chromosome alignment-maintaining phosphoprotein 1 OS=Homo sapiens OX=9606 GN=CHAMP1 PE=1 SV=2
Q07021|C1QBP_HUMAN	3	1	1	0	0	0	0	0	Complement component 1 Q subcomponent-binding protein, mitochondrial OS=Homo sapiens OX=9606 GN=C1QBP PE=1 SV=1
Q13427|PPIG_HUMAN	1	0	0	0	0	0	0	0	Peptidyl-prolyl cis-trans isomerase G OS=Homo sapiens OX=9606 GN=PPIG PE=1 SV=2
Q15287|RNPS1_HUMAN	1	1	0	0	0	0	0	0	RNA-binding protein with serine-rich domain 1 OS=Homo sapiens OX=9606 GN=RNPS1 PE=1 SV=1
Q9H7B2|RPF2_HUMAN	4	4	3	0	0	0	0	0	Ribosome production factor 2 homolog OS=Homo sapiens OX=9606 GN=RPF2 PE=1 SV=2
P62906|RL10A_HUMAN	23	20	24	1	2	0	2	0	60S ribosomal protein L10a OS=Homo sapiens OX=9606 GN=RPL10A PE=1 SV=2
Q9H8H0|NOL11_HUMAN	8	9	5	1	2	0	2	1	Nucleolar protein 11 OS=Homo sapiens OX=9606 GN=NOL11 PE=1 SV=1
Q9NXR7|BABA2_HUMAN	8	9	4	1	0	0	1	0	BRISC and BRCA1-A complex member 2 OS=Homo sapiens OX=9606 GN=BABAM2 PE=1 SV=2
P06312|KV401_HUMAN	1	4	1	1	16	0	1	0	Immunoglobulin kappa variable 4-1 OS=Homo sapiens OX=9606 GN=IGKV4-1 PE=1 SV=1
P26373|RL13_HUMAN	1	2	1	1	0	0	1	1	60S ribosomal protein L13 OS=Homo sapiens OX=9606 GN=RPL13 PE=1 SV=4
Q9UKV3|ACINU_HUMAN	4	3	2	1	1	0	1	0	Apoptotic chromatin condensation inducer in the nucleus OS=Homo sapiens OX=9606 GN=ACIN1 PE=1 SV=2
O43598|DNPH1_HUMAN	7	5	2	1	0	0	0	0	2'-deoxynucleoside 5'-phosphate N-hydrolase 1 OS=Homo sapiens OX=9606 GN=DNPH1 PE=1 SV=1
Q9GZL7|WDR12_HUMAN	4	3	1	1	0	0	0	1	Ribosome biogenesis protein WDR12 OS=Homo sapiens OX=9606 GN=WDR12 PE=1 SV=2
A0A075B6S9|KV137_HUMAN	2	2	2	1	0	0	0	0	Probable non-functional immunoglobulinn kappa variable 1-37 OS=Homo sapiens OX=9606 GN=IGKV1-37 PE=1 SV=7
P0DSN7|KVD37_HUMAN	2	2	2	1	0	0	0	0	Probable non-functional immunoglobulinn kappa variable 1D-37 OS=Homo sapiens OX=9606 GN=IGKV1D-37 PE=1 SV=1
A0A0A0MT36|KVD21_HUMAN	1	0	0	1	2	0	0	0	Immunoglobulin kappa variable 6D-21 OS=Homo sapiens OX=9606 GN=IGKV6D-21 PE=3 SV=1
A0A0C4DH26|KVD41_HUMAN	1	0	0	1	2	0	0	0	Probable non-functional immunoglobulin kappa variable 6D-41 OS=Homo sapiens OX=9606 GN=IGKV6D-41 PE=1 SV=1
Q12788|TBL3_HUMAN	3	2	0	1	1	0	0	0	Transducin beta-like protein 3 OS=Homo sapiens OX=9606 GN=TBL3 PE=1 SV=2
A0A0J9YX35|HV64D_HUMAN	0	0	0	1	4	0	0	0	Immunoglobulin heavy variable 3-64D OS=Homo sapiens OX=9606 GN=IGHV3-64D PE=3 SV=1
Q9H307|PININ_HUMAN	25	13	7	2	2	0	3	4	Pinin OS=Homo sapiens OX=9606 GN=PNN PE=1 SV=5
O00330|ODPX_HUMAN	18	20	15	2	1	0	1	3	Pyruvate dehydrogenase protein X component, mitochondrial OS=Homo sapiens OX=9606 GN=PDHX PE=1 SV=3
P52597|HNRPF_HUMAN	8	4	2	3	3	0	3	1	Heterogeneous nuclear ribonucleoprotein F OS=Homo sapiens OX=9606 GN=HNRNPF PE=1 SV=3
P84090|ERH_HUMAN	0	0	0	3	0	0	0	0	Enhancer of rudimentary homolog OS=Homo sapiens OX=9606 GN=ERH PE=1 SV=1
P04196|HRG_HUMAN	0	1	2	4	0	0	0	0	Histidine-rich glycoprotein OS=Homo sapiens OX=9606 GN=HRG PE=1 SV=1
O95232|LC7L3_HUMAN	0	1	1	6	3	0	1	0	Luc7-like protein 3 OS=Homo sapiens OX=9606 GN=LUC7L3 PE=1 SV=2
O43809|CPSF5_HUMAN	0	1	0	6	0	0	0	0	Cleavage and polyadenylation specificity factor subunit 5 OS=Homo sapiens OX=9606 GN=NUDT21 PE=1 SV=1
P01597|KV139_HUMAN	4	6	3	7	1	0	1	0	Immunoglobulin kappa variable 1-39 OS=Homo sapiens OX=9606 GN=IGKV1-39 PE=1 SV=2
P04432|KVD39_HUMAN	4	6	3	7	1	0	1	0	Immunoglobulin kappa variable 1D-39 OS=Homo sapiens OX=9606 GN=IGKV1D-39 PE=3 SV=2
A0A0C4DH73|KV112_HUMAN	4	6	3	7	0	0	0	0	Immunoglobulin kappa variable 1-12 OS=Homo sapiens OX=9606 GN=IGKV1-12 PE=3 SV=1
P01611|KVD12_HUMAN	4	6	3	7	0	0	0	0	Immunoglobulin kappa variable 1D-12 OS=Homo sapiens OX=9606 GN=IGKV1D-12 PE=1 SV=2
A0A0C4DH72|KV106_HUMAN	4	6	3	8	0	0	0	0	Immunoglobulin kappa variable 1-6 OS=Homo sapiens OX=9606 GN=IGKV1-6 PE=3 SV=1
Q9NX24|NHP2_HUMAN	2	0	1	9	0	0	1	0	H/ACA ribonucleoprotein complex subunit 2 OS=Homo sapiens OX=9606 GN=NHP2 PE=1 SV=1
A8MWD9|RUXGL_HUMAN	1	1	0	9	0	0	0	0	Putative small nuclear ribonucleoprotein G-like protein 15 OS=Homo sapiens OX=9606 GN=SNRPGP15 PE=5 SV=2
A0A075B6S5|KV127_HUMAN	2	2	3	10	1	0	1	0	Immunoglobulin kappa variable 1-27 OS=Homo sapiens OX=9606 GN=IGKV1-27 PE=3 SV=1
P62304|RUXE_HUMAN	2	1	1	10	0	0	0	0	Small nuclear ribonucleoprotein E OS=Homo sapiens OX=9606 GN=SNRPE PE=1 SV=1
A0A0C4DH67|KV108_HUMAN	2	2	3	10	0	0	0	0	Immunoglobulin kappa variable 1-8 OS=Homo sapiens OX=9606 GN=IGKV1-8 PE=3 SV=1
A0A0C4DH69|KV109_HUMAN	2	2	3	10	0	0	0	0	Immunoglobulin kappa variable 1-9 OS=Homo sapiens OX=9606 GN=IGKV1-9 PE=3 SV=1
P62308|RUXG_HUMAN	1	1	0	10	0	0	0	0	Small nuclear ribonucleoprotein G OS=Homo sapiens OX=9606 GN=SNRPG PE=1 SV=1
P02786|TFR1_HUMAN	1	0	0	11	0	0	1	0	Transferrin receptor protein 1 OS=Homo sapiens OX=9606 GN=TFRC PE=1 SV=2
Q9Y224|RTRAF_HUMAN	1	3	1	14	1	0	0	0	RNA transcription, translation and transport factor protein OS=Homo sapiens OX=9606 GN=RTRAF PE=1 SV=1
Q16630|CPSF6_HUMAN	2	2	1	15	4	0	2	2	Cleavage and polyadenylation specificity factor subunit 6 OS=Homo sapiens OX=9606 GN=CPSF6 PE=1 SV=2
Q9UQ88|CD11A_HUMAN	0	0	1	17	0	0	0	1	Cyclin-dependent kinase 11A OS=Homo sapiens OX=9606 GN=CDK11A PE=1 SV=4
P62314|SMD1_HUMAN	1	2	4	37	1	0	0	2	Small nuclear ribonucleoprotein Sm D1 OS=Homo sapiens OX=9606 GN=SNRPD1 PE=1 SV=1
P62316|SMD2_HUMAN	1	5	2	41	0	0	2	0	Small nuclear ribonucleoprotein Sm D2 OS=Homo sapiens OX=9606 GN=SNRPD2 PE=1 SV=1
P08621|RU17_HUMAN	1	2	0	46	1	0	0	0	U1 small nuclear ribonucleoprotein 70 kDa OS=Homo sapiens OX=9606 GN=SNRNP70 PE=1 SV=2

## Sheet: PXD065789
Accession	spectra_IP_V6	spectra_ IP_V6_WT	spectra_IP_ rIgG_WT	spectra_IP_rIgG	spectra_IP_mIgG_WT	spectra_IP_ mIgG	spectra_ IP_IGF2R_WT	spectra_ IP_IGF2R	Description
P11717|MPRI_HUMAN	99	109	10	15	10	2	869	631	Cation-independent mannose-6-phosphate receptor OS=Homo sapiens OX=9606 GN=IGF2R PE=1 SV=3
P35908|K22E_HUMAN	165	208	124	204	189	230	157	200	Keratin, type II cytoskeletal 2 epidermal OS=Homo sapiens OX=9606 GN=KRT2 PE=1 SV=2
P04264|K2C1_HUMAN	197	180	132	279	214	235	144	244	Keratin, type II cytoskeletal 1 OS=Homo sapiens OX=9606 GN=KRT1 PE=1 SV=6
P13645|K1C10_HUMAN	143	179	169	215	227	204	117	189	Keratin, type I cytoskeletal 10 OS=Homo sapiens OX=9606 GN=KRT10 PE=1 SV=6
P35527|K1C9_HUMAN	88	86	74	224	98	112	115	133	Keratin, type I cytoskeletal 9 OS=Homo sapiens OX=9606 GN=KRT9 PE=1 SV=3
P35579|MYH9_HUMAN	46	40	121	78	87	21	109	20	Myosin-9 OS=Homo sapiens OX=9606 GN=MYH9 PE=1 SV=4
P21333|FLNA_HUMAN	32	66	34	69	43	18	108	61	Filamin-A OS=Homo sapiens OX=9606 GN=FLNA PE=1 SV=4
Q9H1D0|TRPV6_HUMAN	217	167	2	1	3	3	96	118	Transient receptor potential cation channel subfamily V member 6 OS=Homo sapiens OX=9606 GN=TRPV6 PE=1 SV=3
P11021|BIP_HUMAN	30	21	11	16	6	5	83	62	Endoplasmic reticulum chaperone BiP OS=Homo sapiens OX=9606 GN=HSPA5 PE=1 SV=2
P60709|ACTB_HUMAN	34	49	75	54	39	15	74	39	Actin, cytoplasmic 1 OS=Homo sapiens OX=9606 GN=ACTB PE=1 SV=1
P0DMV8|HS71A_HUMAN	57	43	19	33	10	1	60	33	Heat shock 70 kDa protein 1A OS=Homo sapiens OX=9606 GN=HSPA1A PE=1 SV=1
P0DMV9|HS71B_HUMAN	57	43	19	33	10	1	60	33	Heat shock 70 kDa protein 1B OS=Homo sapiens OX=9606 GN=HSPA1B PE=1 SV=1
Q9UQ35|SRRM2_HUMAN	79	68	26	45	13	13	59	48	Serine/arginine repetitive matrix protein 2 OS=Homo sapiens OX=9606 GN=SRRM2 PE=1 SV=2
P49327|FAS_HUMAN	15	28	7	30	26	17	56	21	Fatty acid synthase OS=Homo sapiens OX=9606 GN=FASN PE=1 SV=3
P11142|HSP7C_HUMAN	57	38	28	25	11	6	53	35	Heat shock cognate 71 kDa protein OS=Homo sapiens OX=9606 GN=HSPA8 PE=1 SV=1
P13647|K2C5_HUMAN	63	71	100	96	73	93	53	106	Keratin, type II cytoskeletal 5 OS=Homo sapiens OX=9606 GN=KRT5 PE=1 SV=3
P61221|ABCE1_HUMAN	5	2	1	0	3	0	50	43	ATP-binding cassette sub-family E member 1 OS=Homo sapiens OX=9606 GN=ABCE1 PE=1 SV=1
P04259|K2C6B_HUMAN	56	50	111	94	59	95	50	98	Keratin, type II cytoskeletal 6B OS=Homo sapiens OX=9606 GN=KRT6B PE=1 SV=5
P08238|HS90B_HUMAN	30	35	23	29	28	14	49	34	Heat shock protein HSP 90-beta OS=Homo sapiens OX=9606 GN=HSP90AB1 PE=1 SV=4
P08670|VIME_HUMAN	32	28	26	26	19	9	46	27	Vimentin OS=Homo sapiens OX=9606 GN=VIM PE=1 SV=4
P02538|K2C6A_HUMAN	51	50	116	92	55	90	43	95	Keratin, type II cytoskeletal 6A OS=Homo sapiens OX=9606 GN=KRT6A PE=1 SV=3
P68133|ACTS_HUMAN	18	31	44	33	23	9	42	29	Actin, alpha skeletal muscle OS=Homo sapiens OX=9606 GN=ACTA1 PE=1 SV=1
P48668|K2C6C_HUMAN	55	48	115	89	56	89	42	93	Keratin, type II cytoskeletal 6C OS=Homo sapiens OX=9606 GN=KRT6C PE=1 SV=3
P68032|ACTC_HUMAN	18	31	44	33	23	9	41	29	Actin, alpha cardiac muscle 1 OS=Homo sapiens OX=9606 GN=ACTC1 PE=1 SV=1
P07900|HS90A_HUMAN	21	29	19	26	20	12	40	23	Heat shock protein HSP 90-alpha OS=Homo sapiens OX=9606 GN=HSP90AA1 PE=1 SV=5
P34931|HS71L_HUMAN	32	24	10	20	8	3	39	20	Heat shock 70 kDa protein 1-like OS=Homo sapiens OX=9606 GN=HSPA1L PE=1 SV=2
P07477|TRY1_HUMAN	28	38	24	35	37	26	39	38	Serine protease 1 OS=Homo sapiens OX=9606 GN=PRSS1 PE=1 SV=1
P02533|K1C14_HUMAN	53	47	59	90	57	83	38	91	Keratin, type I cytoskeletal 14 OS=Homo sapiens OX=9606 GN=KRT14 PE=1 SV=4
P68104|EF1A1_HUMAN	17	22	22	31	15	12	36	21	Elongation factor 1-alpha 1 OS=Homo sapiens OX=9606 GN=EEF1A1 PE=1 SV=1
Q5VTE0|EF1A3_HUMAN	17	22	22	31	15	12	35	21	Putative elongation factor 1-alpha-like 3 OS=Homo sapiens OX=9606 GN=EEF1A1P5 PE=5 SV=1
P12035|K2C3_HUMAN	33	29	32	33	29	45	34	36	Keratin, type II cytoskeletal 3 OS=Homo sapiens OX=9606 GN=KRT3 PE=1 SV=3
Q9BQE3|TBA1C_HUMAN	56	39	14	12	11	5	33	20	Tubulin alpha-1C chain OS=Homo sapiens OX=9606 GN=TUBA1C PE=1 SV=1
Q00839|HNRPU_HUMAN	13	27	61	56	24	18	32	22	Heterogeneous nuclear ribonucleoprotein U OS=Homo sapiens OX=9606 GN=HNRNPU PE=1 SV=6
P35580|MYH10_HUMAN	13	7	32	14	29	10	32	7	Myosin-10 OS=Homo sapiens OX=9606 GN=MYH10 PE=1 SV=3
Q8IYB3|SRRM1_HUMAN	13	10	19	21	12	13	31	24	Serine/arginine repetitive matrix protein 1 OS=Homo sapiens OX=9606 GN=SRRM1 PE=1 SV=2
P06576|ATPB_HUMAN	15	16	19	13	4	9	30	15	ATP synthase subunit beta, mitochondrial OS=Homo sapiens OX=9606 GN=ATP5F1B PE=1 SV=3
P52272|HNRPM_HUMAN	30	20	14	16	10	10	30	11	Heterogeneous nuclear ribonucleoprotein M OS=Homo sapiens OX=9606 GN=HNRNPM PE=1 SV=3
P09874|PARP1_HUMAN	25	27	14	30	17	11	30	20	Poly [ADP-ribose] polymerase 1 OS=Homo sapiens OX=9606 GN=PARP1 PE=1 SV=4
P05787|K2C8_HUMAN	30	27	29	36	26	27	30	38	Keratin, type II cytoskeletal 8 OS=Homo sapiens OX=9606 GN=KRT8 PE=1 SV=7
P06733|ENOA_HUMAN	16	19	10	26	12	1	29	22	Alpha-enolase OS=Homo sapiens OX=9606 GN=ENO1 PE=1 SV=2
P14625|ENPL_HUMAN	11	16	3	20	13	2	29	20	Endoplasmin OS=Homo sapiens OX=9606 GN=HSP90B1 PE=1 SV=1
O00469|PLOD2_HUMAN	3	4	1	1	4	2	28	28	Procollagen-lysine,2-oxoglutarate 5-dioxygenase 2 OS=Homo sapiens OX=9606 GN=PLOD2 PE=1 SV=2
P14618|KPYM_HUMAN	17	11	14	16	7	4	28	18	Pyruvate kinase PKM OS=Homo sapiens OX=9606 GN=PKM PE=1 SV=4
P22314|UBA1_HUMAN	9	15	6	17	12	2	28	16	Ubiquitin-like modifier-activating enzyme 1 OS=Homo sapiens OX=9606 GN=UBA1 PE=1 SV=3
P15924|DESP_HUMAN	5	32	75	22	15	30	28	62	Desmoplakin OS=Homo sapiens OX=9606 GN=DSP PE=1 SV=3
P08779|K1C16_HUMAN	33	34	48	68	42	63	28	85	Keratin, type I cytoskeletal 16 OS=Homo sapiens OX=9606 GN=KRT16 PE=1 SV=4
P62979|RS27A_HUMAN	21	23	9	16	9	6	27	23	Ubiquitin-40S ribosomal protein S27a OS=Homo sapiens OX=9606 GN=RPS27A PE=1 SV=2
P10809|CH60_HUMAN	17	19	14	15	10	3	27	19	60 kDa heat shock protein, mitochondrial OS=Homo sapiens OX=9606 GN=HSPD1 PE=1 SV=2
Q00610|CLH1_HUMAN	6	10	3	9	13	3	27	10	Clathrin heavy chain 1 OS=Homo sapiens OX=9606 GN=CLTC PE=1 SV=5
P13639|EF2_HUMAN	19	23	6	30	14	6	26	16	Elongation factor 2 OS=Homo sapiens OX=9606 GN=EEF2 PE=1 SV=4
Q08211|DHX9_HUMAN	20	32	6	17	11	2	25	12	ATP-dependent RNA helicase A OS=Homo sapiens OX=9606 GN=DHX9 PE=1 SV=4
Q02809|PLOD1_HUMAN	4	2	8	2	3	6	24	12	Procollagen-lysine,2-oxoglutarate 5-dioxygenase 1 OS=Homo sapiens OX=9606 GN=PLOD1 PE=1 SV=2
P17066|HSP76_HUMAN	30	21	13	13	7	1	23	15	Heat shock 70 kDa protein 6 OS=Homo sapiens OX=9606 GN=HSPA6 PE=1 SV=2
P04406|G3P_HUMAN	1	9	9	11	8	7	23	16	Glyceraldehyde-3-phosphate dehydrogenase OS=Homo sapiens OX=9606 GN=GAPDH PE=1 SV=3
P54652|HSP72_HUMAN	27	17	8	12	9	6	23	19	Heat shock-related 70 kDa protein 2 OS=Homo sapiens OX=9606 GN=HSPA2 PE=1 SV=1
P07437|TBB5_HUMAN	84	49	23	22	13	1	23	14	Tubulin beta chain OS=Homo sapiens OX=9606 GN=TUBB PE=1 SV=2
P50990|TCPQ_HUMAN	1	5	7	10	5	4	22	6	T-complex protein 1 subunit theta OS=Homo sapiens OX=9606 GN=CCT8 PE=1 SV=4
P16403|H12_HUMAN	48	40	19	15	15	14	22	16	Histone H1.2 OS=Homo sapiens OX=9606 GN=H1-2 PE=1 SV=2
P02768|ALBU_HUMAN	26	30	35	74	22	14	22	36	Albumin OS=Homo sapiens OX=9606 GN=ALB PE=1 SV=2
P23246|SFPQ_HUMAN	11	26	21	23	22	21	22	25	Splicing factor, proline- and glutamine-rich OS=Homo sapiens OX=9606 GN=SFPQ PE=1 SV=2
P13646|K1C13_HUMAN	22	22	20	32	28	30	22	43	Keratin, type I cytoskeletal 13 OS=Homo sapiens OX=9606 GN=KRT13 PE=1 SV=4
P18206|VINC_HUMAN	5	18	9	15	6	6	21	22	Vinculin OS=Homo sapiens OX=9606 GN=VCL PE=1 SV=4
P37802|TAGL2_HUMAN	3	7	9	9	8	3	21	11	Transgelin-2 OS=Homo sapiens OX=9606 GN=TAGLN2 PE=1 SV=3
Q9Y490|TLN1_HUMAN	7	8	20	18	14	12	21	11	Talin-1 OS=Homo sapiens OX=9606 GN=TLN1 PE=1 SV=3
P78527|PRKDC_HUMAN	9	11	2	8	1	1	20	4	DNA-dependent protein kinase catalytic subunit OS=Homo sapiens OX=9606 GN=PRKDC PE=1 SV=3
P60842|IF4A1_HUMAN	9	10	7	9	2	1	20	10	Eukaryotic initiation factor 4A-I OS=Homo sapiens OX=9606 GN=EIF4A1 PE=1 SV=1
P13010|XRCC5_HUMAN	21	10	1	11	2	2	20	10	X-ray repair cross-complementing protein 5 OS=Homo sapiens OX=9606 GN=XRCC5 PE=1 SV=3
O00571|DDX3X_HUMAN	20	8	9	4	3	3	20	5	ATP-dependent RNA helicase DDX3X OS=Homo sapiens OX=9606 GN=DDX3X PE=1 SV=3
P62805|H4_HUMAN	21	25	11	22	13	8	20	16	Histone H4 OS=Homo sapiens OX=9606 GN=H4C16 PE=1 SV=2
Q9NWH9|SLTM_HUMAN	17	15	19	15	18	12	20	6	SAFB-like transcription modulator OS=Homo sapiens OX=9606 GN=SLTM PE=1 SV=2
P20930|FILA_HUMAN	12	18	18	17	19	20	20	20	Filaggrin OS=Homo sapiens OX=9606 GN=FLG PE=1 SV=3
Q92841|DDX17_HUMAN	22	21	21	28	3	3	19	3	Probable ATP-dependent RNA helicase DDX17 OS=Homo sapiens OX=9606 GN=DDX17 PE=1 SV=2
P09651|ROA1_HUMAN	1	8	5	5	4	2	19	6	Heterogeneous nuclear ribonucleoprotein A1 OS=Homo sapiens OX=9606 GN=HNRNPA1 PE=1 SV=5
P25705|ATPA_HUMAN	18	16	9	12	6	1	19	10	ATP synthase subunit alpha, mitochondrial OS=Homo sapiens OX=9606 GN=ATP5F1A PE=1 SV=1
P55060|XPO2_HUMAN	8	10	4	5	7	2	19	7	Exportin-2 OS=Homo sapiens OX=9606 GN=CSE1L PE=1 SV=3
Q13885|TBB2A_HUMAN	65	43	18	18	10	1	19	11	Tubulin beta-2A chain OS=Homo sapiens OX=9606 GN=TUBB2A PE=1 SV=1
P55072|TERA_HUMAN	6	13	6	12	11	1	19	17	Transitional endoplasmic reticulum ATPase OS=Homo sapiens OX=9606 GN=VCP PE=1 SV=4
P19338|NUCL_HUMAN	112	81	19	15	15	8	19	16	Nucleolin OS=Homo sapiens OX=9606 GN=NCL PE=1 SV=3
Q5XKE5|K2C79_HUMAN	20	24	40	25	25	38	19	27	Keratin, type II cytoskeletal 79 OS=Homo sapiens OX=9606 GN=KRT79 PE=1 SV=2
P15586|GNS_HUMAN	0	1	1	0	0	0	18	14	N-acetylglucosamine-6-sulfatase OS=Homo sapiens OX=9606 GN=GNS PE=1 SV=3
Q92945|FUBP2_HUMAN	5	6	3	7	3	3	18	5	Far upstream element-binding protein 2 OS=Homo sapiens OX=9606 GN=KHSRP PE=1 SV=4
P22061|PIMT_HUMAN	14	9	13	12	14	10	18	13	Protein-L-isoaspartate(D-aspartate) O-methyltransferase OS=Homo sapiens OX=9606 GN=PCMT1 PE=1 SV=4
Q7Z3Y7|K1C28_HUMAN	28	30	20	36	33	40	18	33	Keratin, type I cytoskeletal 28 OS=Homo sapiens OX=9606 GN=KRT28 PE=1 SV=2
Q7Z794|K2C1B_HUMAN	22	17	31	27	38	25	18	21	Keratin, type II cytoskeletal 1b OS=Homo sapiens OX=9606 GN=KRT77 PE=1 SV=3
P08236|BGLR_HUMAN	0	1	0	0	0	1	17	16	Beta-glucuronidase OS=Homo sapiens OX=9606 GN=GUSB PE=1 SV=2
P12956|XRCC6_HUMAN	16	2	1	7	1	1	17	6	X-ray repair cross-complementing protein 6 OS=Homo sapiens OX=9606 GN=XRCC6 PE=1 SV=2
P29966|MARCS_HUMAN	8	7	10	7	1	2	17	5	Myristoylated alanine-rich C-kinase substrate OS=Homo sapiens OX=9606 GN=MARCKS PE=1 SV=4
P40227|TCPZ_HUMAN	5	4	2	4	3	1	17	5	T-complex protein 1 subunit zeta OS=Homo sapiens OX=9606 GN=CCT6A PE=1 SV=3
P11940|PABP1_HUMAN	47	25	10	5	5	0	17	11	Polyadenylate-binding protein 1 OS=Homo sapiens OX=9606 GN=PABPC1 PE=1 SV=2
P05023|AT1A1_HUMAN	4	16	5	9	5	3	17	8	Sodium/potassium-transporting ATPase subunit alpha-1 OS=Homo sapiens OX=9606 GN=ATP1A1 PE=1 SV=1
P22626|ROA2_HUMAN	10	11	6	12	5	1	17	5	Heterogeneous nuclear ribonucleoproteins A2/B1 OS=Homo sapiens OX=9606 GN=HNRNPA2B1 PE=1 SV=2
O43707|ACTN4_HUMAN	3	8	5	9	6	1	17	11	Alpha-actinin-4 OS=Homo sapiens OX=9606 GN=ACTN4 PE=1 SV=2
Q99877|H2B1N_HUMAN	20	22	10	14	9	1	17	11	Histone H2B type 1-N OS=Homo sapiens OX=9606 GN=H2BC15 PE=1 SV=3
Q5QNW6|H2B2F_HUMAN	20	21	10	14	9	1	17	11	Histone H2B type 2-F OS=Homo sapiens OX=9606 GN=H2BC18 PE=1 SV=3
Q93079|H2B1H_HUMAN	20	21	10	14	9	1	17	11	Histone H2B type 1-H OS=Homo sapiens OX=9606 GN=H2BC9 PE=1 SV=3
P58876|H2B1D_HUMAN	20	21	10	14	9	1	17	11	Histone H2B type 1-D OS=Homo sapiens OX=9606 GN=H2BC5 PE=1 SV=2
Q99880|H2B1L_HUMAN	19	21	10	15	9	1	17	11	Histone H2B type 1-L OS=Homo sapiens OX=9606 GN=H2BC13 PE=1 SV=3
P57053|H2BFS_HUMAN	20	21	10	14	9	3	17	11	Histone H2B type F-S OS=Homo sapiens OX=9606 GN=H2BC12L PE=1 SV=2
O60814|H2B1K_HUMAN	20	21	10	14	9	3	17	11	Histone H2B type 1-K OS=Homo sapiens OX=9606 GN=H2BC12 PE=1 SV=3
P38646|GRP75_HUMAN	19	7	18	13	10	12	17	11	Stress-70 protein, mitochondrial OS=Homo sapiens OX=9606 GN=HSPA9 PE=1 SV=2
P62807|H2B1C_HUMAN	21	21	10	14	10	2	17	11	Histone H2B type 1-C/E/F/G/I OS=Homo sapiens OX=9606 GN=H2BC10 PE=1 SV=4
Q99879|H2B1M_HUMAN	20	21	10	14	10	1	17	11	Histone H2B type 1-M OS=Homo sapiens OX=9606 GN=H2BC14 PE=1 SV=3
Q86YZ3|HORN_HUMAN	13	23	7	30	16	16	17	24	Hornerin OS=Homo sapiens OX=9606 GN=HRNR PE=1 SV=2
P18583|SON_HUMAN	17	15	16	30	3	6	16	9	Protein SON OS=Homo sapiens OX=9606 GN=SON PE=1 SV=4
P55786|PSA_HUMAN	5	9	3	8	4	1	16	10	Puromycin-sensitive aminopeptidase OS=Homo sapiens OX=9606 GN=NPEPPS PE=1 SV=2
Q12906|ILF3_HUMAN	29	24	25	33	5	2	16	9	Interleukin enhancer-binding factor 3 OS=Homo sapiens OX=9606 GN=ILF3 PE=1 SV=3
Q14697|GANAB_HUMAN	5	16	3	6	8	1	16	17	Neutral alpha-glucosidase AB OS=Homo sapiens OX=9606 GN=GANAB PE=1 SV=3
P35637|FUS_HUMAN	4	18	102	124	13	8	16	17	RNA-binding protein FUS OS=Homo sapiens OX=9606 GN=FUS PE=1 SV=1
P22087|FBRL_HUMAN	13	14	58	59	13	12	16	13	rRNA 2'-O-methyltransferase fibrillarin OS=Homo sapiens OX=9606 GN=FBL PE=1 SV=2
P04075|ALDOA_HUMAN	3	4	3	7	0	2	15	10	Fructose-bisphosphate aldolase A OS=Homo sapiens OX=9606 GN=ALDOA PE=1 SV=2
Q14204|DYHC1_HUMAN	4	4	4	3	1	5	15	4	Cytoplasmic dynein 1 heavy chain 1 OS=Homo sapiens OX=9606 GN=DYNC1H1 PE=1 SV=5
P07737|PROF1_HUMAN	3	10	3	8	2	0	15	5	Profilin-1 OS=Homo sapiens OX=9606 GN=PFN1 PE=1 SV=2
P07910|HNRPC_HUMAN	13	12	10	9	3	3	15	7	Heterogeneous nuclear ribonucleoproteins C1/C2 OS=Homo sapiens OX=9606 GN=HNRNPC PE=1 SV=4
P23528|COF1_HUMAN	3	7	5	3	3	1	15	4	Cofilin-1 OS=Homo sapiens OX=9606 GN=CFL1 PE=1 SV=3
O15523|DDX3Y_HUMAN	18	12	13	6	4	4	15	7	ATP-dependent RNA helicase DDX3Y OS=Homo sapiens OX=9606 GN=DDX3Y PE=1 SV=2
Q13263|TIF1B_HUMAN	6	10	4	12	7	4	15	10	Transcription intermediary factor 1-beta OS=Homo sapiens OX=9606 GN=TRIM28 PE=1 SV=5
Q9P2E9|RRBP1_HUMAN	67	68	14	10	20	25	15	10	Ribosome-binding protein 1 OS=Homo sapiens OX=9606 GN=RRBP1 PE=1 SV=5
P27824|CALX_HUMAN	8	8	3	6	0	0	14	12	Calnexin OS=Homo sapiens OX=9606 GN=CANX PE=1 SV=2
Q7Z6E9|RBBP6_HUMAN	3	5	0	0	0	0	14	7	E3 ubiquitin-protein ligase RBBP6 OS=Homo sapiens OX=9606 GN=RBBP6 PE=1 SV=1
P26599|PTBP1_HUMAN	10	7	5	3	1	0	14	4	Polypyrimidine tract-binding protein 1 OS=Homo sapiens OX=9606 GN=PTBP1 PE=1 SV=2
P07195|LDHB_HUMAN	7	7	5	9	3	1	14	10	L-lactate dehydrogenase B chain OS=Homo sapiens OX=9606 GN=LDHB PE=1 SV=2
P30101|PDIA3_HUMAN	0	2	3	2	3	1	14	6	Protein disulfide-isomerase A3 OS=Homo sapiens OX=9606 GN=PDIA3 PE=1 SV=4
P62258|1433E_HUMAN	3	8	7	9	3	1	14	5	14-3-3 protein epsilon OS=Homo sapiens OX=9606 GN=YWHAE PE=1 SV=1
P31943|HNRH1_HUMAN	7	9	8	8	4	1	14	7	Heterogeneous nuclear ribonucleoprotein H OS=Homo sapiens OX=9606 GN=HNRNPH1 PE=1 SV=4
Q9BU76|MMTA2_HUMAN	6	5	3	4	5	3	14	13	Multiple myeloma tumor-associated protein 2 OS=Homo sapiens OX=9606 GN=MMTAG2 PE=1 SV=1
P22392|NDKB_HUMAN	3	8	7	7	5	0	14	2	Nucleoside diphosphate kinase B OS=Homo sapiens OX=9606 GN=NME2 PE=1 SV=1
P04083|ANXA1_HUMAN	2	10	3	10	6	2	14	11	Annexin A1 OS=Homo sapiens OX=9606 GN=ANXA1 PE=1 SV=2
O43143|DHX15_HUMAN	23	12	25	35	6	4	14	10	ATP-dependent RNA helicase DHX15 OS=Homo sapiens OX=9606 GN=DHX15 PE=1 SV=2
P19013|K2C4_HUMAN	10	9	15	18	12	21	14	29	Keratin, type II cytoskeletal 4 OS=Homo sapiens OX=9606 GN=KRT4 PE=1 SV=5
E9PAV3|NACAM_HUMAN	20	23	24	35	23	18	14	16	Nascent polypeptide-associated complex subunit alpha, muscle-specific form OS=Homo sapiens OX=9606 GN=NACA PE=1 SV=1
Q04695|K1C17_HUMAN	11	19	61	33	31	33	14	39	Keratin, type I cytoskeletal 17 OS=Homo sapiens OX=9606 GN=KRT17 PE=1 SV=2
P54802|ANAG_HUMAN	3	0	1	0	0	1	13	8	Alpha-N-acetylglucosaminidase OS=Homo sapiens OX=9606 GN=NAGLU PE=1 SV=2
P78371|TCPB_HUMAN	4	5	6	0	1	5	13	5	T-complex protein 1 subunit beta OS=Homo sapiens OX=9606 GN=CCT2 PE=1 SV=4
P15531|NDKA_HUMAN	2	7	3	5	1	0	13	3	Nucleoside diphosphate kinase A OS=Homo sapiens OX=9606 GN=NME1 PE=1 SV=1
P63104|1433Z_HUMAN	4	12	9	12	4	2	13	7	14-3-3 protein zeta/delta OS=Homo sapiens OX=9606 GN=YWHAZ PE=1 SV=1
Q07955|SRSF1_HUMAN	18	21	16	17	5	8	13	11	Serine/arginine-rich splicing factor 1 OS=Homo sapiens OX=9606 GN=SRSF1 PE=1 SV=2
Q9NR30|DDX21_HUMAN	27	19	10	15	7	4	13	12	Nucleolar RNA helicase 2 OS=Homo sapiens OX=9606 GN=DDX21 PE=1 SV=5
P61978|HNRPK_HUMAN	22	14	13	10	9	3	13	11	Heterogeneous nuclear ribonucleoprotein K OS=Homo sapiens OX=9606 GN=HNRNPK PE=1 SV=1
P00338|LDHA_HUMAN	10	7	7	8	0	2	12	9	L-lactate dehydrogenase A chain OS=Homo sapiens OX=9606 GN=LDHA PE=1 SV=2
P54886|P5CS_HUMAN	10	8	2	7	0	3	12	1	Delta-1-pyrroline-5-carboxylate synthase OS=Homo sapiens OX=9606 GN=ALDH18A1 PE=1 SV=2
Q13523|PRP4B_HUMAN	11	7	20	28	1	4	12	13	Serine/threonine-protein kinase PRP4 homolog OS=Homo sapiens OX=9606 GN=PRPF4B PE=1 SV=3
P26641|EF1G_HUMAN	2	6	1	6	1	0	12	5	Elongation factor 1-gamma OS=Homo sapiens OX=9606 GN=EEF1G PE=1 SV=3
O43491|E41L2_HUMAN	5	6	1	4	1	2	12	4	Band 4.1-like protein 2 OS=Homo sapiens OX=9606 GN=EPB41L2 PE=1 SV=1
Q7L014|DDX46_HUMAN	8	4	20	36	2	6	12	9	Probable ATP-dependent RNA helicase DDX46 OS=Homo sapiens OX=9606 GN=DDX46 PE=1 SV=2
P50991|TCPD_HUMAN	6	6	3	6	2	4	12	4	T-complex protein 1 subunit delta OS=Homo sapiens OX=9606 GN=CCT4 PE=1 SV=4
P60174|TPIS_HUMAN	4	7	5	6	4	2	12	6	Triosephosphate isomerase OS=Homo sapiens OX=9606 GN=TPI1 PE=1 SV=4
P00558|PGK1_HUMAN	4	2	5	4	6	2	12	6	Phosphoglycerate kinase 1 OS=Homo sapiens OX=9606 GN=PGK1 PE=1 SV=3
P07686|HEXB_HUMAN	1	0	0	0	0	0	11	8	Beta-hexosaminidase subunit beta OS=Homo sapiens OX=9606 GN=HEXB PE=1 SV=4
O95816|BAG2_HUMAN	11	4	0	0	0	0	11	6	BAG family molecular chaperone regulator 2 OS=Homo sapiens OX=9606 GN=BAG2 PE=1 SV=1
P12277|KCRB_HUMAN	1	3	1	3	0	1	11	2	Creatine kinase B-type OS=Homo sapiens OX=9606 GN=CKB PE=1 SV=1
P17987|TCPA_HUMAN	15	4	3	2	1	0	11	6	T-complex protein 1 subunit alpha OS=Homo sapiens OX=9606 GN=TCP1 PE=1 SV=1
P11586|C1TC_HUMAN	2	7	1	3	1	1	11	3	C-1-tetrahydrofolate synthase, cytoplasmic OS=Homo sapiens OX=9606 GN=MTHFD1 PE=1 SV=4
P36578|RL4_HUMAN	11	8	1	5	2	2	11	5	60S ribosomal protein L4 OS=Homo sapiens OX=9606 GN=RPL4 PE=1 SV=5
P07237|PDIA1_HUMAN	0	2	1	3	2	2	11	3	Protein disulfide-isomerase OS=Homo sapiens OX=9606 GN=P4HB PE=1 SV=3
P07355|ANXA2_HUMAN	2	11	13	8	4	3	11	12	Annexin A2 OS=Homo sapiens OX=9606 GN=ANXA2 PE=1 SV=2
P06748|NPM_HUMAN	4	6	4	8	4	1	11	6	Nucleophosmin OS=Homo sapiens OX=9606 GN=NPM1 PE=1 SV=2
Q15365|PCBP1_HUMAN	4	6	2	4	4	1	11	5	Poly(rC)-binding protein 1 OS=Homo sapiens OX=9606 GN=PCBP1 PE=1 SV=2
Q05519|SRS11_HUMAN	6	1	11	11	6	3	11	9	Serine/arginine-rich splicing factor 11 OS=Homo sapiens OX=9606 GN=SRSF11 PE=1 SV=1
P51991|ROA3_HUMAN	7	10	8	9	6	1	11	6	Heterogeneous nuclear ribonucleoprotein A3 OS=Homo sapiens OX=9606 GN=HNRNPA3 PE=1 SV=2
P81605|DCD_HUMAN	7	9	5	3	15	12	11	3	Dermcidin OS=Homo sapiens OX=9606 GN=DCD PE=1 SV=2
P08727|K1C19_HUMAN	8	13	12	18	18	20	11	21	Keratin, type I cytoskeletal 19 OS=Homo sapiens OX=9606 GN=KRT19 PE=1 SV=4
P35030|TRY3_HUMAN	12	12	11	8	18	4	11	6	Trypsin-3 OS=Homo sapiens OX=9606 GN=PRSS3 PE=1 SV=2
O00754|MA2B1_HUMAN	2	0	0	0	0	0	10	9	Lysosomal alpha-mannosidase OS=Homo sapiens OX=9606 GN=MAN2B1 PE=1 SV=3
Q93008|USP9X_HUMAN	1	4	1	0	0	1	10	2	Probable ubiquitin carboxyl-terminal hydrolase FAF-X OS=Homo sapiens OX=9606 GN=USP9X PE=1 SV=4
P05141|ADT2_HUMAN	4	6	4	7	1	1	10	8	ADP/ATP translocase 2 OS=Homo sapiens OX=9606 GN=SLC25A5 PE=1 SV=7
Q06830|PRDX1_HUMAN	4	2	5	2	1	2	10	7	Peroxiredoxin-1 OS=Homo sapiens OX=9606 GN=PRDX1 PE=1 SV=1
P09211|GSTP1_HUMAN	0	2	2	2	1	0	10	3	Glutathione S-transferase P OS=Homo sapiens OX=9606 GN=GSTP1 PE=1 SV=2
Q99798|ACON_HUMAN	2	4	1	0	1	1	10	1	Aconitate hydratase, mitochondrial OS=Homo sapiens OX=9606 GN=ACO2 PE=1 SV=2
P38159|RBMX_HUMAN	4	6	88	85	2	1	10	9	RNA-binding motif protein, X chromosome OS=Homo sapiens OX=9606 GN=RBMX PE=1 SV=3
Q13310|PABP4_HUMAN	33	21	7	6	2	4	10	4	Polyadenylate-binding protein 4 OS=Homo sapiens OX=9606 GN=PABPC4 PE=1 SV=1
P27348|1433T_HUMAN	3	6	4	4	2	1	10	4	14-3-3 protein theta OS=Homo sapiens OX=9606 GN=YWHAQ PE=1 SV=1
P13667|PDIA4_HUMAN	2	2	0	4	2	0	10	1	Protein disulfide-isomerase A4 OS=Homo sapiens OX=9606 GN=PDIA4 PE=1 SV=2
P49756|RBM25_HUMAN	3	1	4	12	3	2	10	9	RNA-binding protein 25 OS=Homo sapiens OX=9606 GN=RBM25 PE=1 SV=3
P49411|EFTU_HUMAN	2	3	2	6	4	3	10	6	Elongation factor Tu, mitochondrial OS=Homo sapiens OX=9606 GN=TUFM PE=1 SV=2
Q15233|NONO_HUMAN	2	8	10	11	4	1	10	5	Non-POU domain-containing octamer-binding protein OS=Homo sapiens OX=9606 GN=NONO PE=1 SV=4
P40926|MDHM_HUMAN	1	4	9	4	4	1	10	5	Malate dehydrogenase, mitochondrial OS=Homo sapiens OX=9606 GN=MDH2 PE=1 SV=3
P31946|1433B_HUMAN	4	5	5	5	4	1	10	5	14-3-3 protein beta/alpha OS=Homo sapiens OX=9606 GN=YWHAB PE=1 SV=3
Q15366|PCBP2_HUMAN	2	4	5	7	5	2	10	8	Poly(rC)-binding protein 2 OS=Homo sapiens OX=9606 GN=PCBP2 PE=1 SV=1
Q86Y46|K2C73_HUMAN	8	8	13	9	11	13	10	13	Keratin, type II cytoskeletal 73 OS=Homo sapiens OX=9606 GN=KRT73 PE=1 SV=1
P07814|SYEP_HUMAN	5	8	7	7	11	12	10	6	Bifunctional glutamate/proline--tRNA ligase OS=Homo sapiens OX=9606 GN=EPRS1 PE=1 SV=5
P42785|PCP_HUMAN	0	0	0	1	0	0	9	6	Lysosomal Pro-X carboxypeptidase OS=Homo sapiens OX=9606 GN=PRCP PE=1 SV=1
P23396|RS3_HUMAN	3	3	2	5	0	0	9	3	40S ribosomal protein S3 OS=Homo sapiens OX=9606 GN=RPS3 PE=1 SV=2
Q86VP6|CAND1_HUMAN	2	6	2	4	1	1	9	5	Cullin-associated NEDD8-dissociated protein 1 OS=Homo sapiens OX=9606 GN=CAND1 PE=1 SV=2
P62937|PPIA_HUMAN	5	6	3	7	1	1	9	4	Peptidyl-prolyl cis-trans isomerase A OS=Homo sapiens OX=9606 GN=PPIA PE=1 SV=2
Q15029|U5S1_HUMAN	4	6	3	6	1	1	9	3	116 kDa U5 small nuclear ribonucleoprotein component OS=Homo sapiens OX=9606 GN=EFTUD2 PE=1 SV=1
P05556|ITB1_HUMAN	0	1	0	1	1	0	9	3	Integrin beta-1 OS=Homo sapiens OX=9606 GN=ITGB1 PE=1 SV=2
P29401|TKT_HUMAN	2	2	0	0	1	0	9	0	Transketolase OS=Homo sapiens OX=9606 GN=TKT PE=1 SV=3
Q14974|IMB1_HUMAN	7	8	6	7	2	1	9	5	Importin subunit beta-1 OS=Homo sapiens OX=9606 GN=KPNB1 PE=1 SV=2
P15880|RS2_HUMAN	7	7	7	9	2	1	9	3	40S ribosomal protein S2 OS=Homo sapiens OX=9606 GN=RPS2 PE=1 SV=2
Q9UKV3|ACINU_HUMAN	35	20	5	7	3	5	9	10	Apoptotic chromatin condensation inducer in the nucleus OS=Homo sapiens OX=9606 GN=ACIN1 PE=1 SV=2
Q9UHX1|PUF60_HUMAN	11	5	22	33	3	6	9	5	Poly(U)-binding-splicing factor PUF60 OS=Homo sapiens OX=9606 GN=PUF60 PE=1 SV=1
Q86VM9|ZCH18_HUMAN	8	5	4	3	3	2	9	5	Zinc finger CCCH domain-containing protein 18 OS=Homo sapiens OX=9606 GN=ZC3H18 PE=1 SV=2
P49368|TCPG_HUMAN	4	7	0	2	3	0	9	3	T-complex protein 1 subunit gamma OS=Homo sapiens OX=9606 GN=CCT3 PE=1 SV=4
Q96E39|RMXL1_HUMAN	3	5	66	62	4	2	9	9	RNA binding motif protein, X-linked-like-1 OS=Homo sapiens OX=9606 GN=RBMXL1 PE=1 SV=1
P34932|HSP74_HUMAN	1	8	2	4	4	0	9	5	Heat shock 70 kDa protein 4 OS=Homo sapiens OX=9606 GN=HSPA4 PE=1 SV=4
P43243|MATR3_HUMAN	2	5	1	0	4	0	9	4	Matrin-3 OS=Homo sapiens OX=9606 GN=MATR3 PE=1 SV=2
Q16891|MIC60_HUMAN	3	9	18	21	4	5	9	1	MICOS complex subunit MIC60 OS=Homo sapiens OX=9606 GN=IMMT PE=1 SV=1
P49321|NASP_HUMAN	3	4	2	3	5	1	9	4	Nuclear autoantigenic sperm protein OS=Homo sapiens OX=9606 GN=NASP PE=1 SV=2
Q8NE71|ABCF1_HUMAN	12	9	3	5	8	5	9	7	ATP-binding cassette sub-family F member 1 OS=Homo sapiens OX=9606 GN=ABCF1 PE=1 SV=2
P19474|RO52_HUMAN	3	1	4	1	9	4	9	12	E3 ubiquitin-protein ligase TRIM21 OS=Homo sapiens OX=9606 GN=TRIM21 PE=1 SV=1
P02452|CO1A1_HUMAN	15	14	14	16	10	17	9	13	Collagen alpha-1(I) chain OS=Homo sapiens OX=9606 GN=COL1A1 PE=1 SV=6
P35716|SOX11_HUMAN	4	11	15	10	16	7	9	8	Transcription factor SOX-11 OS=Homo sapiens OX=9606 GN=SOX11 PE=1 SV=2
Q9H307|PININ_HUMAN	29	15	1	2	0	0	8	4	Pinin OS=Homo sapiens OX=9606 GN=PNN PE=1 SV=5
O75643|U520_HUMAN	4	4	3	3	0	0	8	4	U5 small nuclear ribonucleoprotein 200 kDa helicase OS=Homo sapiens OX=9606 GN=SNRNP200 PE=1 SV=2
P62701|RS4X_HUMAN	5	4	1	7	0	0	8	3	40S ribosomal protein S4, X isoform OS=Homo sapiens OX=9606 GN=RPS4X PE=1 SV=2
P62266|RS23_HUMAN	6	3	3	3	0	0	8	3	40S ribosomal protein S23 OS=Homo sapiens OX=9606 GN=RPS23 PE=1 SV=3
Q9UBS4|DJB11_HUMAN	2	0	1	0	0	0	8	3	DnaJ homolog subfamily B member 11 OS=Homo sapiens OX=9606 GN=DNAJB11 PE=1 SV=1
P61353|RL27_HUMAN	5	9	0	2	0	0	8	2	60S ribosomal protein L27 OS=Homo sapiens OX=9606 GN=RPL27 PE=1 SV=2
P52565|GDIR1_HUMAN	0	2	0	0	0	0	8	0	Rho GDP-dissociation inhibitor 1 OS=Homo sapiens OX=9606 GN=ARHGDIA PE=1 SV=3
P15311|EZRI_HUMAN	1	2	0	1	0	0	8	0	Ezrin OS=Homo sapiens OX=9606 GN=EZR PE=1 SV=4
P26640|SYVC_HUMAN	0	1	0	0	0	0	8	0	Valine--tRNA ligase OS=Homo sapiens OX=9606 GN=VARS1 PE=1 SV=4
Q16629|SRSF7_HUMAN	9	3	11	15	1	0	8	7	Serine/arginine-rich splicing factor 7 OS=Homo sapiens OX=9606 GN=SRSF7 PE=1 SV=1
O60506|HNRPQ_HUMAN	3	0	46	47	1	5	8	2	Heterogeneous nuclear ribonucleoprotein Q OS=Homo sapiens OX=9606 GN=SYNCRIP PE=1 SV=2
P50395|GDIB_HUMAN	0	0	0	2	1	1	8	1	Rab GDP dissociation inhibitor beta OS=Homo sapiens OX=9606 GN=GDI2 PE=1 SV=2
P63244|RACK1_HUMAN	6	3	6	4	2	0	8	7	Receptor of activated protein C kinase 1 OS=Homo sapiens OX=9606 GN=RACK1 PE=1 SV=3
Q15084|PDIA6_HUMAN	1	1	2	3	2	1	8	5	Protein disulfide-isomerase A6 OS=Homo sapiens OX=9606 GN=PDIA6 PE=1 SV=1
Q92499|DDX1_HUMAN	3	9	50	64	2	1	8	3	ATP-dependent RNA helicase DDX1 OS=Homo sapiens OX=9606 GN=DDX1 PE=1 SV=2
P18669|PGAM1_HUMAN	1	2	8	4	2	2	8	3	Phosphoglycerate mutase 1 OS=Homo sapiens OX=9606 GN=PGAM1 PE=1 SV=2
P62263|RS14_HUMAN	6	4	3	7	2	7	8	2	40S ribosomal protein S14 OS=Homo sapiens OX=9606 GN=RPS14 PE=1 SV=3
P13804|ETFA_HUMAN	3	6	2	3	3	1	8	5	Electron transfer flavoprotein subunit alpha, mitochondrial OS=Homo sapiens OX=9606 GN=ETFA PE=1 SV=1
Q9BUF5|TBB6_HUMAN	29	20	6	4	3	0	8	4	Tubulin beta-6 chain OS=Homo sapiens OX=9606 GN=TUBB6 PE=1 SV=1
Q16777|H2A2C_HUMAN	15	13	9	10	5	2	8	10	Histone H2A type 2-C OS=Homo sapiens OX=9606 GN=H2AC20 PE=1 SV=4
Q6FI13|H2A2A_HUMAN	15	13	9	10	5	2	8	10	Histone H2A type 2-A OS=Homo sapiens OX=9606 GN=H2AC19 PE=1 SV=3
Q13200|PSMD2_HUMAN	6	8	3	5	5	3	8	7	26S proteasome non-ATPase regulatory subunit 2 OS=Homo sapiens OX=9606 GN=PSMD2 PE=1 SV=3
Q14315|FLNC_HUMAN	4	4	2	9	5	3	8	3	Filamin-C OS=Homo sapiens OX=9606 GN=FLNC PE=1 SV=3
Q93077|H2A1C_HUMAN	14	13	9	10	6	3	8	9	Histone H2A type 1-C OS=Homo sapiens OX=9606 GN=H2AC6 PE=1 SV=3
Q7L7L0|H2A3_HUMAN	14	13	9	10	6	3	8	9	Histone H2A type 3 OS=Homo sapiens OX=9606 GN=H2AC25 PE=1 SV=3
P04908|H2A1B_HUMAN	14	13	9	10	6	3	8	9	Histone H2A type 1-B/E OS=Homo sapiens OX=9606 GN=H2AC8 PE=1 SV=2
Q6P158|DHX57_HUMAN	6	8	6	7	6	9	8	7	Putative ATP-dependent RNA helicase DHX57 OS=Homo sapiens OX=9606 GN=DHX57 PE=1 SV=2
Q86V81|THOC4_HUMAN	3	4	43	30	7	6	8	5	THO complex subunit 4 OS=Homo sapiens OX=9606 GN=ALYREF PE=1 SV=3
Q13509|TBB3_HUMAN	48	25	16	13	8	2	8	4	Tubulin beta-3 chain OS=Homo sapiens OX=9606 GN=TUBB3 PE=1 SV=2
Q3SY84|K2C71_HUMAN	7	5	14	7	20	12	8	9	Keratin, type II cytoskeletal 71 OS=Homo sapiens OX=9606 GN=KRT71 PE=1 SV=3
O43175|SERA_HUMAN	1	5	3	6	0	3	7	7	D-3-phosphoglycerate dehydrogenase OS=Homo sapiens OX=9606 GN=PHGDH PE=1 SV=4
Q13151|ROA0_HUMAN	2	0	2	3	0	0	7	3	Heterogeneous nuclear ribonucleoprotein A0 OS=Homo sapiens OX=9606 GN=HNRNPA0 PE=1 SV=1
Q99832|TCPH_HUMAN	2	4	0	1	0	0	7	1	T-complex protein 1 subunit eta OS=Homo sapiens OX=9606 GN=CCT7 PE=1 SV=2
P53618|COPB_HUMAN	1	3	0	0	0	0	7	0	Coatomer subunit beta OS=Homo sapiens OX=9606 GN=COPB1 PE=1 SV=3
Q9Y4L1|HYOU1_HUMAN	0	4	1	1	1	0	7	5	Hypoxia up-regulated protein 1 OS=Homo sapiens OX=9606 GN=HYOU1 PE=1 SV=1
P52597|HNRPF_HUMAN	10	6	1	2	1	0	7	3	Heterogeneous nuclear ribonucleoprotein F OS=Homo sapiens OX=9606 GN=HNRNPF PE=1 SV=3
P46776|RL27A_HUMAN	3	3	3	3	1	0	7	3	60S ribosomal protein L27a OS=Homo sapiens OX=9606 GN=RPL27A PE=1 SV=2
P53396|ACLY_HUMAN	1	0	2	0	1	0	7	3	ATP-citrate synthase OS=Homo sapiens OX=9606 GN=ACLY PE=1 SV=3
P08758|ANXA5_HUMAN	1	0	1	0	1	0	7	1	Annexin A5 OS=Homo sapiens OX=9606 GN=ANXA5 PE=1 SV=2
P46087|NOP2_HUMAN	37	27	6	8	2	4	7	8	Probable 28S rRNA (cytosine(4447)-C(5))-methyltransferase OS=Homo sapiens OX=9606 GN=NOP2 PE=1 SV=2
Q92804|RBP56_HUMAN	5	4	50	63	2	3	7	6	TATA-binding protein-associated factor 2N OS=Homo sapiens OX=9606 GN=TAF15 PE=1 SV=1
P46777|RL5_HUMAN	17	11	2	1	2	2	7	6	60S ribosomal protein L5 OS=Homo sapiens OX=9606 GN=RPL5 PE=1 SV=3
P12236|ADT3_HUMAN	5	8	6	8	2	1	7	6	ADP/ATP translocase 3 OS=Homo sapiens OX=9606 GN=SLC25A6 PE=1 SV=4
P30050|RL12_HUMAN	2	2	3	0	2	1	7	1	60S ribosomal protein L12 OS=Homo sapiens OX=9606 GN=RPL12 PE=1 SV=1
Q96QV6|H2A1A_HUMAN	11	8	7	8	3	2	7	6	Histone H2A type 1-A OS=Homo sapiens OX=9606 GN=H2AC1 PE=1 SV=3
O75533|SF3B1_HUMAN	0	1	3	6	3	1	7	0	Splicing factor 3B subunit 1 OS=Homo sapiens OX=9606 GN=SF3B1 PE=1 SV=3
Q76L83|ASXL2_HUMAN	4	8	10	6	4	8	7	9	Putative Polycomb group protein ASXL2 OS=Homo sapiens OX=9606 GN=ASXL2 PE=1 SV=1
P16104|H2AX_HUMAN	14	8	5	5	4	3	7	7	Histone H2AX OS=Homo sapiens OX=9606 GN=H2AX PE=1 SV=2
Q8N1F7|NUP93_HUMAN	53	52	0	3	4	2	7	3	Nuclear pore complex protein Nup93 OS=Homo sapiens OX=9606 GN=NUP93 PE=1 SV=2
P32119|PRDX2_HUMAN	2	3	5	6	5	6	7	8	Peroxiredoxin-2 OS=Homo sapiens OX=9606 GN=PRDX2 PE=1 SV=5
Q01844|EWS_HUMAN	5	6	94	119	6	2	7	14	RNA-binding protein EWS OS=Homo sapiens OX=9606 GN=EWSR1 PE=1 SV=1
Q9UPT8|ZC3H4_HUMAN	9	12	29	34	10	10	7	14	Zinc finger CCCH domain-containing protein 4 OS=Homo sapiens OX=9606 GN=ZC3H4 PE=1 SV=3
Q9BUJ2|HNRL1_HUMAN	20	17	11	12	10	6	7	4	Heterogeneous nuclear ribonucleoprotein U-like protein 1 OS=Homo sapiens OX=9606 GN=HNRNPUL1 PE=1 SV=2
Q5D862|FILA2_HUMAN	6	7	17	13	12	11	7	9	Filaggrin-2 OS=Homo sapiens OX=9606 GN=FLG2 PE=1 SV=1
P62241|RS8_HUMAN	4	3	7	8	0	0	6	5	40S ribosomal protein S8 OS=Homo sapiens OX=9606 GN=RPS8 PE=1 SV=2
Q02878|RL6_HUMAN	18	12	6	7	0	3	6	3	60S ribosomal protein L6 OS=Homo sapiens OX=9606 GN=RPL6 PE=1 SV=3
P00505|AATM_HUMAN	2	3	0	1	0	1	6	3	Aspartate aminotransferase, mitochondrial OS=Homo sapiens OX=9606 GN=GOT2 PE=1 SV=3
P20700|LMNB1_HUMAN	8	3	1	1	0	1	6	1	Lamin-B1 OS=Homo sapiens OX=9606 GN=LMNB1 PE=1 SV=2
P18124|RL7_HUMAN	6	7	0	1	0	0	6	0	60S ribosomal protein L7 OS=Homo sapiens OX=9606 GN=RPL7 PE=1 SV=1
P30086|PEBP1_HUMAN	1	1	0	1	0	0	6	0	Phosphatidylethanolamine-binding protein 1 OS=Homo sapiens OX=9606 GN=PEBP1 PE=1 SV=3
Q8N5F7|NKAP_HUMAN	2	1	1	3	1	1	6	5	NF-kappa-B-activating protein OS=Homo sapiens OX=9606 GN=NKAP PE=1 SV=1
P21796|VDAC1_HUMAN	1	0	5	0	1	0	6	3	Voltage-dependent anion-selective channel protein 1 OS=Homo sapiens OX=9606 GN=VDAC1 PE=1 SV=2
P38919|IF4A3_HUMAN	9	8	2	2	1	2	6	2	Eukaryotic initiation factor 4A-III OS=Homo sapiens OX=9606 GN=EIF4A3 PE=1 SV=4
Q9UJV9|DDX41_HUMAN	0	0	1	1	1	1	6	2	Probable ATP-dependent RNA helicase DDX41 OS=Homo sapiens OX=9606 GN=DDX41 PE=1 SV=2
Q13247|SRSF6_HUMAN	5	7	4	12	1	1	6	1	Serine/arginine-rich splicing factor 6 OS=Homo sapiens OX=9606 GN=SRSF6 PE=1 SV=2
Q9NP64|ZCC17_HUMAN	1	3	1	0	2	0	6	3	Zinc finger CCHC domain-containing protein 17 OS=Homo sapiens OX=9606 GN=ZCCHC17 PE=1 SV=1
Q71UI9|H2AV_HUMAN	8	9	4	6	3	2	6	6	Histone H2A.V OS=Homo sapiens OX=9606 GN=H2AZ2 PE=1 SV=3
P0C0S5|H2AZ_HUMAN	8	9	4	6	3	2	6	6	Histone H2A.Z OS=Homo sapiens OX=9606 GN=H2AZ1 PE=1 SV=2
Q96KR1|ZFR_HUMAN	7	8	15	18	3	6	6	4	Zinc finger RNA-binding protein OS=Homo sapiens OX=9606 GN=ZFR PE=1 SV=2
Q9NZI8|IF2B1_HUMAN	15	6	2	0	3	2	6	2	Insulin-like growth factor 2 mRNA-binding protein 1 OS=Homo sapiens OX=9606 GN=IGF2BP1 PE=1 SV=2
P24752|THIL_HUMAN	1	0	0	1	3	0	6	1	Acetyl-CoA acetyltransferase, mitochondrial OS=Homo sapiens OX=9606 GN=ACAT1 PE=1 SV=1
P05783|K1C18_HUMAN	11	9	4	11	5	4	6	10	Keratin, type I cytoskeletal 18 OS=Homo sapiens OX=9606 GN=KRT18 PE=1 SV=2
O43390|HNRPR_HUMAN	16	10	118	126	5	4	6	5	Heterogeneous nuclear ribonucleoprotein R OS=Homo sapiens OX=9606 GN=HNRNPR PE=1 SV=1
Q14978|NOLC1_HUMAN	20	18	2	3	5	4	6	3	Nucleolar and coiled-body phosphoprotein 1 OS=Homo sapiens OX=9606 GN=NOLC1 PE=1 SV=2
P14866|HNRPL_HUMAN	10	3	3	1	5	3	6	3	Heterogeneous nuclear ribonucleoprotein L OS=Homo sapiens OX=9606 GN=HNRNPL PE=1 SV=2
P0DOX8|IGL1_HUMAN	5	4	3	7	8	7	6	7	Immunoglobulin lambda-1 light chain OS=Homo sapiens OX=9606 PE=1 SV=1
Q8IYS1|P20D2_HUMAN	0	1	2	0	0	0	5	7	Xaa-Arg dipeptidase OS=Homo sapiens OX=9606 GN=PM20D2 PE=1 SV=2
Q9H3G5|CPVL_HUMAN	1	0	0	1	0	0	5	5	Probable serine carboxypeptidase CPVL OS=Homo sapiens OX=9606 GN=CPVL PE=1 SV=2
Q02543|RL18A_HUMAN	6	8	2	1	0	0	5	4	60S ribosomal protein L18a OS=Homo sapiens OX=9606 GN=RPL18A PE=1 SV=2
Q12905|ILF2_HUMAN	5	8	9	9	0	2	5	3	Interleukin enhancer-binding factor 2 OS=Homo sapiens OX=9606 GN=ILF2 PE=1 SV=2
P06865|HEXA_HUMAN	0	0	0	0	0	1	5	2	Beta-hexosaminidase subunit alpha OS=Homo sapiens OX=9606 GN=HEXA PE=1 SV=2
P84077|ARF1_HUMAN	4	2	0	3	0	0	5	2	ADP-ribosylation factor 1 OS=Homo sapiens OX=9606 GN=ARF1 PE=1 SV=2
P61204|ARF3_HUMAN	4	2	0	3	0	0	5	2	ADP-ribosylation factor 3 OS=Homo sapiens OX=9606 GN=ARF3 PE=1 SV=2
P27816|MAP4_HUMAN	1	0	0	2	0	1	5	2	Microtubule-associated protein 4 OS=Homo sapiens OX=9606 GN=MAP4 PE=1 SV=3
O75390|CISY_HUMAN	0	0	1	1	0	1	5	0	Citrate synthase, mitochondrial OS=Homo sapiens OX=9606 GN=CS PE=1 SV=2
P06744|G6PI_HUMAN	1	0	2	0	0	0	5	0	Glucose-6-phosphate isomerase OS=Homo sapiens OX=9606 GN=GPI PE=1 SV=4
P04843|RPN1_HUMAN	7	1	0	1	0	0	5	0	Dolichyl-diphosphooligosaccharide--protein glycosyltransferase subunit 1 OS=Homo sapiens OX=9606 GN=RPN1 PE=1 SV=1
Q9HCE1|MOV10_HUMAN	50	41	1	4	1	4	5	6	Helicase MOV-10 OS=Homo sapiens OX=9606 GN=MOV10 PE=1 SV=2
O95218|ZRAB2_HUMAN	2	0	1	2	1	2	5	6	Zinc finger Ran-binding domain-containing protein 2 OS=Homo sapiens OX=9606 GN=ZRANB2 PE=1 SV=2
P11387|TOP1_HUMAN	17	6	0	0	1	1	5	5	DNA topoisomerase 1 OS=Homo sapiens OX=9606 GN=TOP1 PE=1 SV=2
Q8IUE6|H2A2B_HUMAN	10	6	5	7	1	1	5	5	Histone H2A type 2-B OS=Homo sapiens OX=9606 GN=H2AC21 PE=1 SV=3
Q01081|U2AF1_HUMAN	6	2	40	32	1	3	5	4	Splicing factor U2AF 35 kDa subunit OS=Homo sapiens OX=9606 GN=U2AF1 PE=1 SV=3
Q99623|PHB2_HUMAN	3	2	3	2	1	1	5	4	Prohibitin-2 OS=Homo sapiens OX=9606 GN=PHB2 PE=1 SV=2
P27797|CALR_HUMAN	1	3	2	4	1	1	5	3	Calreticulin OS=Homo sapiens OX=9606 GN=CALR PE=1 SV=1
Q15393|SF3B3_HUMAN	2	4	9	6	1	2	5	3	Splicing factor 3B subunit 3 OS=Homo sapiens OX=9606 GN=SF3B3 PE=1 SV=4
P26368|U2AF2_HUMAN	3	1	68	74	1	0	5	2	Splicing factor U2AF 65 kDa subunit OS=Homo sapiens OX=9606 GN=U2AF2 PE=1 SV=4
P33993|MCM7_HUMAN	4	5	0	3	1	0	5	2	DNA replication licensing factor MCM7 OS=Homo sapiens OX=9606 GN=MCM7 PE=1 SV=4
P52292|IMA1_HUMAN	1	2	0	3	1	1	5	2	Importin subunit alpha-1 OS=Homo sapiens OX=9606 GN=KPNA2 PE=1 SV=1
P45880|VDAC2_HUMAN	1	3	3	2	1	2	5	1	Voltage-dependent anion-selective channel protein 2 OS=Homo sapiens OX=9606 GN=VDAC2 PE=1 SV=2
P16615|AT2A2_HUMAN	4	10	0	0	1	2	5	0	Sarcoplasmic/endoplasmic reticulum calcium ATPase 2 OS=Homo sapiens OX=9606 GN=ATP2A2 PE=1 SV=1
P84243|H33_HUMAN	3	4	1	4	1	1	5	0	Histone H3.3 OS=Homo sapiens OX=9606 GN=H3-3B PE=1 SV=2
Q07065|CKAP4_HUMAN	3	1	1	0	1	1	5	0	Cytoskeleton-associated protein 4 OS=Homo sapiens OX=9606 GN=CKAP4 PE=1 SV=2
P50454|SERPH_HUMAN	3	4	3	4	2	2	5	7	Serpin H1 OS=Homo sapiens OX=9606 GN=SERPINH1 PE=1 SV=2
Q16630|CPSF6_HUMAN	2	5	13	12	2	3	5	4	Cleavage and polyadenylation specificity factor subunit 6 OS=Homo sapiens OX=9606 GN=CPSF6 PE=1 SV=2
P62829|RL23_HUMAN	6	8	3	6	2	0	5	4	60S ribosomal protein L23 OS=Homo sapiens OX=9606 GN=RPL23 PE=1 SV=1
P14678|RSMB_HUMAN	5	2	16	15	2	1	5	3	Small nuclear ribonucleoprotein-associated proteins B and B' OS=Homo sapiens OX=9606 GN=SNRPB PE=1 SV=2
Q01813|PFKAP_HUMAN	6	4	1	2	2	3	5	2	ATP-dependent 6-phosphofructokinase, platelet type OS=Homo sapiens OX=9606 GN=PFKP PE=1 SV=2
P25205|MCM3_HUMAN	0	4	1	2	2	0	5	1	DNA replication licensing factor MCM3 OS=Homo sapiens OX=9606 GN=MCM3 PE=1 SV=3
P0DOX5|IGG1_HUMAN	80	73	75	73	3	12	5	20	Immunoglobulin gamma-1 heavy chain OS=Homo sapiens OX=9606 PE=1 SV=2
O00425|IF2B3_HUMAN	19	4	4	2	3	4	5	2	Insulin-like growth factor 2 mRNA-binding protein 3 OS=Homo sapiens OX=9606 GN=IGF2BP3 PE=1 SV=2
Q9H0U4|RAB1B_HUMAN	4	6	3	1	4	2	5	3	Ras-related protein Rab-1B OS=Homo sapiens OX=9606 GN=RAB1B PE=1 SV=1
P50914|RL14_HUMAN	5	14	10	10	5	2	5	7	60S ribosomal protein L14 OS=Homo sapiens OX=9606 GN=RPL14 PE=1 SV=4
Q9NYF8|BCLF1_HUMAN	0	5	27	59	5	4	5	6	Bcl-2-associated transcription factor 1 OS=Homo sapiens OX=9606 GN=BCLAF1 PE=1 SV=2
P49736|MCM2_HUMAN	39	30	2	3	6	4	5	3	DNA replication licensing factor MCM2 OS=Homo sapiens OX=9606 GN=MCM2 PE=1 SV=4
P62424|RL7A_HUMAN	9	7	7	3	0	0	4	3	60S ribosomal protein L7a OS=Homo sapiens OX=9606 GN=RPL7A PE=1 SV=2
Q13838|DX39B_HUMAN	2	1	1	0	0	0	4	3	Spliceosome RNA helicase DDX39B OS=Homo sapiens OX=9606 GN=DDX39B PE=1 SV=1
P83731|RL24_HUMAN	2	1	1	1	0	0	4	3	60S ribosomal protein L24 OS=Homo sapiens OX=9606 GN=RPL24 PE=1 SV=1
P62906|RL10A_HUMAN	24	21	0	2	0	2	4	2	60S ribosomal protein L10a OS=Homo sapiens OX=9606 GN=RPL10A PE=1 SV=2
P60866|RS20_HUMAN	2	1	1	2	0	0	4	2	40S ribosomal protein S20 OS=Homo sapiens OX=9606 GN=RPS20 PE=1 SV=1
P27635|RL10_HUMAN	3	3	1	2	0	0	4	2	60S ribosomal protein L10 OS=Homo sapiens OX=9606 GN=RPL10 PE=1 SV=5
P84085|ARF5_HUMAN	3	2	0	2	0	0	4	2	ADP-ribosylation factor 5 OS=Homo sapiens OX=9606 GN=ARF5 PE=1 SV=2
Q14566|MCM6_HUMAN	1	2	0	1	0	0	4	2	DNA replication licensing factor MCM6 OS=Homo sapiens OX=9606 GN=MCM6 PE=1 SV=1
Q07021|C1QBP_HUMAN	6	3	1	1	0	0	4	1	Complement component 1 Q subcomponent-binding protein, mitochondrial OS=Homo sapiens OX=9606 GN=C1QBP PE=1 SV=1
P25398|RS12_HUMAN	0	2	0	1	0	1	4	1	40S ribosomal protein S12 OS=Homo sapiens OX=9606 GN=RPS12 PE=1 SV=3
P39019|RS19_HUMAN	0	2	0	0	0	0	4	1	40S ribosomal protein S19 OS=Homo sapiens OX=9606 GN=RPS19 PE=1 SV=2
O75694|NU155_HUMAN	0	0	0	0	0	0	4	1	Nuclear pore complex protein Nup155 OS=Homo sapiens OX=9606 GN=NUP155 PE=1 SV=1
Q16531|DDB1_HUMAN	0	0	1	0	0	0	4	0	DNA damage-binding protein 1 OS=Homo sapiens OX=9606 GN=DDB1 PE=1 SV=1
P30041|PRDX6_HUMAN	1	0	0	1	0	0	4	0	Peroxiredoxin-6 OS=Homo sapiens OX=9606 GN=PRDX6 PE=1 SV=3
O14617|AP3D1_HUMAN	8	4	2	2	1	0	4	4	AP-3 complex subunit delta-1 OS=Homo sapiens OX=9606 GN=AP3D1 PE=1 SV=1
P33991|MCM4_HUMAN	4	5	0	2	1	2	4	3	DNA replication licensing factor MCM4 OS=Homo sapiens OX=9606 GN=MCM4 PE=1 SV=5
Q13435|SF3B2_HUMAN	1	4	1	3	1	0	4	2	Splicing factor 3B subunit 2 OS=Homo sapiens OX=9606 GN=SF3B2 PE=1 SV=2
P51148|RAB5C_HUMAN	2	1	0	4	1	4	4	2	Ras-related protein Rab-5C OS=Homo sapiens OX=9606 GN=RAB5C PE=1 SV=2
Q96PK6|RBM14_HUMAN	8	0	0	2	1	1	4	1	RNA-binding protein 14 OS=Homo sapiens OX=9606 GN=RBM14 PE=1 SV=2
P28074|PSB5_HUMAN	0	1	1	3	1	1	4	1	Proteasome subunit beta type-5 OS=Homo sapiens OX=9606 GN=PSMB5 PE=1 SV=3
Q14980|NUMA1_HUMAN	0	0	1	0	1	1	4	1	Nuclear mitotic apparatus protein 1 OS=Homo sapiens OX=9606 GN=NUMA1 PE=1 SV=2
Q99613|EIF3C_HUMAN	3	3	1	2	2	3	4	5	Eukaryotic translation initiation factor 3 subunit C OS=Homo sapiens OX=9606 GN=EIF3C PE=1 SV=1
B5ME19|EIFCL_HUMAN	3	3	1	2	2	3	4	5	Eukaryotic translation initiation factor 3 subunit C-like protein OS=Homo sapiens OX=9606 GN=EIF3CL PE=1 SV=1
P62917|RL8_HUMAN	11	6	1	3	2	4	4	3	60S ribosomal protein L8 OS=Homo sapiens OX=9606 GN=RPL8 PE=1 SV=2
Q08170|SRSF4_HUMAN	6	5	4	14	2	1	4	3	Serine/arginine-rich splicing factor 4 OS=Homo sapiens OX=9606 GN=SRSF4 PE=1 SV=2
P05455|LA_HUMAN	5	6	2	4	2	3	4	1	Lupus La protein OS=Homo sapiens OX=9606 GN=SSB PE=1 SV=2
Q04637|IF4G1_HUMAN	0	1	0	0	2	0	4	0	Eukaryotic translation initiation factor 4 gamma 1 OS=Homo sapiens OX=9606 GN=EIF4G1 PE=1 SV=4
Q71DI3|H32_HUMAN	5	5	1	5	2	1	4	0	Histone H3.2 OS=Homo sapiens OX=9606 GN=H3C13 PE=1 SV=3
P62826|RAN_HUMAN	4	4	0	2	3	0	4	3	GTP-binding nuclear protein Ran OS=Homo sapiens OX=9606 GN=RAN PE=1 SV=3
P27708|PYR1_HUMAN	6	2	1	0	3	0	4	0	CAD protein OS=Homo sapiens OX=9606 GN=CAD PE=1 SV=3
P01834|IGKC_HUMAN	2	3	3	4	4	6	4	8	Immunoglobulin kappa constant OS=Homo sapiens OX=9606 GN=IGKC PE=1 SV=2
Q9UBB9|TFP11_HUMAN	1	8	25	29	7	4	4	2	Tuftelin-interacting protein 11 OS=Homo sapiens OX=9606 GN=TFIP11 PE=1 SV=1
Q08188|TGM3_HUMAN	1	3	6	1	10	4	4	3	Protein-glutamine gamma-glutamyltransferase E OS=Homo sapiens OX=9606 GN=TGM3 PE=1 SV=4
Q92820|GGH_HUMAN	0	0	0	0	0	0	3	4	Gamma-glutamyl hydrolase OS=Homo sapiens OX=9606 GN=GGH PE=1 SV=2
P0DOY3|IGLC3_HUMAN	2	0	1	3	0	1	3	4	Immunoglobulin lambda constant 3 OS=Homo sapiens OX=9606 GN=IGLC3 PE=1 SV=1
P0DOY2|IGLC2_HUMAN	2	0	1	3	0	1	3	4	Immunoglobulin lambda constant 2 OS=Homo sapiens OX=9606 GN=IGLC2 PE=1 SV=1
P62750|RL23A_HUMAN	4	2	10	11	0	0	3	3	60S ribosomal protein L23a OS=Homo sapiens OX=9606 GN=RPL23A PE=1 SV=1
Q13242|SRSF9_HUMAN	6	5	2	2	0	0	3	3	Serine/arginine-rich splicing factor 9 OS=Homo sapiens OX=9606 GN=SRSF9 PE=1 SV=1
P84103|SRSF3_HUMAN	9	5	11	15	0	0	3	2	Serine/arginine-rich splicing factor 3 OS=Homo sapiens OX=9606 GN=SRSF3 PE=1 SV=1
Q96HS1|PGAM5_HUMAN	6	5	1	0	0	0	3	2	Serine/threonine-protein phosphatase PGAM5, mitochondrial OS=Homo sapiens OX=9606 GN=PGAM5 PE=1 SV=2
Q92900|RENT1_HUMAN	17	7	0	2	0	1	3	2	Regulator of nonsense transcripts 1 OS=Homo sapiens OX=9606 GN=UPF1 PE=1 SV=2
P62995|TRA2B_HUMAN	6	5	0	0	0	1	3	2	Transformer-2 protein homolog beta OS=Homo sapiens OX=9606 GN=TRA2B PE=1 SV=1
P15289|ARSA_HUMAN	0	0	1	0	0	0	3	2	Arylsulfatase A OS=Homo sapiens OX=9606 GN=ARSA PE=1 SV=3
A0A0B4J2D9|KVD13_HUMAN	2	0	3	3	0	0	3	2	Immunoglobulin kappa variable 1D-13 OS=Homo sapiens OX=9606 GN=IGKV1D-13 PE=3 SV=1
P0DP09|KV113_HUMAN	2	0	3	3	0	0	3	2	Immunoglobulin kappa variable 1-13 OS=Homo sapiens OX=9606 GN=IGKV1-13 PE=3 SV=1
Q02952|AKA12_HUMAN	0	0	0	0	0	0	3	2	A-kinase anchor protein 12 OS=Homo sapiens OX=9606 GN=AKAP12 PE=1 SV=4
Q9UBR2|CATZ_HUMAN	0	0	0	0	0	0	3	2	Cathepsin Z OS=Homo sapiens OX=9606 GN=CTSZ PE=1 SV=1
P62316|SMD2_HUMAN	9	1	27	40	0	1	3	1	Small nuclear ribonucleoprotein Sm D2 OS=Homo sapiens OX=9606 GN=SNRPD2 PE=1 SV=1
Q01105|SET_HUMAN	0	3	0	3	0	0	3	1	Protein SET OS=Homo sapiens OX=9606 GN=SET PE=1 SV=3
P62249|RS16_HUMAN	2	1	0	2	0	0	3	1	40S ribosomal protein S16 OS=Homo sapiens OX=9606 GN=RPS16 PE=1 SV=2
B2RPK0|HGB1A_HUMAN	0	1	0	1	0	0	3	1	Putative high mobility group protein B1-like 1 OS=Homo sapiens OX=9606 GN=HMGB1P1 PE=5 SV=1
P09429|HMGB1_HUMAN	0	1	0	1	0	0	3	1	High mobility group protein B1 OS=Homo sapiens OX=9606 GN=HMGB1 PE=1 SV=3
P36542|ATPG_HUMAN	2	1	1	2	0	0	3	1	ATP synthase subunit gamma, mitochondrial OS=Homo sapiens OX=9606 GN=ATP5F1C PE=1 SV=1
P48643|TCPE_HUMAN	1	1	0	0	0	0	3	1	T-complex protein 1 subunit epsilon OS=Homo sapiens OX=9606 GN=CCT5 PE=1 SV=1
P24534|EF1B_HUMAN	0	0	0	0	0	0	3	0	Elongation factor 1-beta OS=Homo sapiens OX=9606 GN=EEF1B2 PE=1 SV=3
P62854|RS26_HUMAN	2	2	5	5	0	0	3	0	40S ribosomal protein S26 OS=Homo sapiens OX=9606 GN=RPS26 PE=1 SV=3
P32969|RL9_HUMAN	2	1	0	0	0	0	3	0	60S ribosomal protein L9 OS=Homo sapiens OX=9606 GN=RPL9P9 PE=1 SV=1
P23526|SAHH_HUMAN	1	1	0	0	0	0	3	0	Adenosylhomocysteinase OS=Homo sapiens OX=9606 GN=AHCY PE=1 SV=4
Q96I24|FUBP3_HUMAN	2	1	1	0	0	0	3	0	Far upstream element-binding protein 3 OS=Homo sapiens OX=9606 GN=FUBP3 PE=1 SV=2
P55209|NP1L1_HUMAN	0	2	0	0	0	0	3	0	Nucleosome assembly protein 1-like 1 OS=Homo sapiens OX=9606 GN=NAP1L1 PE=1 SV=1
O00299|CLIC1_HUMAN	0	0	0	1	0	0	3	0	Chloride intracellular channel protein 1 OS=Homo sapiens OX=9606 GN=CLIC1 PE=1 SV=4
Q15181|IPYR_HUMAN	1	0	0	0	0	0	3	0	Inorganic pyrophosphatase OS=Homo sapiens OX=9606 GN=PPA1 PE=1 SV=2
Q15424|SAFB1_HUMAN	4	6	37	34	1	3	3	7	Scaffold attachment factor B1 OS=Homo sapiens OX=9606 GN=SAFB PE=1 SV=4
Q92522|H1X_HUMAN	11	8	10	14	1	4	3	6	Histone H1.10 OS=Homo sapiens OX=9606 GN=H1-10 PE=1 SV=1
Q13410|BT1A1_HUMAN	1	3	2	2	1	3	3	3	Butyrophilin subfamily 1 member A1 OS=Homo sapiens OX=9606 GN=BTN1A1 PE=1 SV=3
P21127|CD11B_HUMAN	1	4	24	24	1	0	3	2	Cyclin-dependent kinase 11B OS=Homo sapiens OX=9606 GN=CDK11B PE=1 SV=4
P02545|LMNA_HUMAN	4	3	3	0	1	0	3	2	Prelamin-A/C OS=Homo sapiens OX=9606 GN=LMNA PE=1 SV=1
Q9UHI6|DDX20_HUMAN	4	9	1	0	1	0	3	1	Probable ATP-dependent RNA helicase DDX20 OS=Homo sapiens OX=9606 GN=DDX20 PE=1 SV=2
Q9UL25|RAB21_HUMAN	3	2	5	3	2	4	3	6	Ras-related protein Rab-21 OS=Homo sapiens OX=9606 GN=RAB21 PE=1 SV=3
Q9Y3I0|RTCB_HUMAN	2	4	35	36	2	3	3	4	RNA-splicing ligase RtcB homolog OS=Homo sapiens OX=9606 GN=RTCB PE=1 SV=1
P67809|YBOX1_HUMAN	6	7	4	3	2	2	3	3	Y-box-binding protein 1 OS=Homo sapiens OX=9606 GN=YBX1 PE=1 SV=3
Q9Y383|LC7L2_HUMAN	3	2	20	24	2	2	3	2	Putative RNA-binding protein Luc7-like 2 OS=Homo sapiens OX=9606 GN=LUC7L2 PE=1 SV=2
P02786|TFR1_HUMAN	0	2	18	17	2	0	3	1	Transferrin receptor protein 1 OS=Homo sapiens OX=9606 GN=TFRC PE=1 SV=2
P14314|GLU2B_HUMAN	1	0	0	0	2	0	3	0	Glucosidase 2 subunit beta OS=Homo sapiens OX=9606 GN=PRKCSH PE=1 SV=2
P61981|1433G_HUMAN	4	2	3	3	3	1	3	2	14-3-3 protein gamma OS=Homo sapiens OX=9606 GN=YWHAG PE=1 SV=2
Q08554|DSC1_HUMAN	4	3	3	3	4	13	3	6	Desmocollin-1 OS=Homo sapiens OX=9606 GN=DSC1 PE=1 SV=2
O43818|U3IP2_HUMAN	12	10	2	1	4	6	3	4	U3 small nucleolar RNA-interacting protein 2 OS=Homo sapiens OX=9606 GN=RRP9 PE=1 SV=1
Q9BQ52|RNZ2_HUMAN	63	49	2	2	6	5	3	2	Zinc phosphodiesterase ELAC protein 2 OS=Homo sapiens OX=9606 GN=ELAC2 PE=1 SV=2
Q9H583|HEAT1_HUMAN	11	9	0	1	6	0	3	0	HEAT repeat-containing protein 1 OS=Homo sapiens OX=9606 GN=HEATR1 PE=1 SV=3
Q02413|DSG1_HUMAN	2	14	6	5	7	12	3	11	Desmoglein-1 OS=Homo sapiens OX=9606 GN=DSG1 PE=1 SV=2
Q8N1N4|K2C78_HUMAN	2	7	5	4	12	11	3	11	Keratin, type II cytoskeletal 78 OS=Homo sapiens OX=9606 GN=KRT78 PE=1 SV=2
Q14254|FLOT2_HUMAN	15	17	3	3	0	1	2	4	Flotillin-2 OS=Homo sapiens OX=9606 GN=FLOT2 PE=1 SV=2
P61313|RL15_HUMAN	10	5	1	0	0	0	2	4	60S ribosomal protein L15 OS=Homo sapiens OX=9606 GN=RPL15 PE=1 SV=2
P78362|SRPK2_HUMAN	10	7	0	1	0	0	2	3	SRSF protein kinase 2 OS=Homo sapiens OX=9606 GN=SRPK2 PE=1 SV=3
Q96SB4|SRPK1_HUMAN	13	11	3	3	0	1	2	2	SRSF protein kinase 1 OS=Homo sapiens OX=9606 GN=SRPK1 PE=1 SV=2
Q5VTL8|PR38B_HUMAN	1	1	5	8	0	1	2	2	Pre-mRNA-splicing factor 38B OS=Homo sapiens OX=9606 GN=PRPF38B PE=1 SV=1
Q8WXA9|SREK1_HUMAN	1	2	5	13	0	0	2	2	Splicing regulatory glutamine/lysine-rich protein 1 OS=Homo sapiens OX=9606 GN=SREK1 PE=1 SV=1
P62847|RS24_HUMAN	2	5	1	3	0	0	2	2	40S ribosomal protein S24 OS=Homo sapiens OX=9606 GN=RPS24 PE=1 SV=1
P62280|RS11_HUMAN	4	2	1	2	0	0	2	2	40S ribosomal protein S11 OS=Homo sapiens OX=9606 GN=RPS11 PE=1 SV=3
P46779|RL28_HUMAN	6	7	1	1	0	0	2	2	60S ribosomal protein L28 OS=Homo sapiens OX=9606 GN=RPL28 PE=1 SV=3
Q9Y2W1|TR150_HUMAN	0	0	5	11	0	2	2	1	Thyroid hormone receptor-associated protein 3 OS=Homo sapiens OX=9606 GN=THRAP3 PE=1 SV=2
P0DME0|SETLP_HUMAN	0	4	0	3	0	0	2	1	Protein SETSIP OS=Homo sapiens OX=9606 GN=SETSIP PE=1 SV=1
P35232|PHB1_HUMAN	1	1	0	1	0	0	2	1	Prohibitin 1 OS=Homo sapiens OX=9606 GN=PHB1 PE=1 SV=1
Q13765|NACA_HUMAN	0	2	0	0	0	0	2	1	Nascent polypeptide-associated complex subunit alpha OS=Homo sapiens OX=9606 GN=NACA PE=1 SV=1
P52907|CAZA1_HUMAN	0	0	0	0	0	0	2	1	F-actin-capping protein subunit alpha-1 OS=Homo sapiens OX=9606 GN=CAPZA1 PE=1 SV=3
P84090|ERH_HUMAN	0	1	4	4	0	0	2	1	Enhancer of rudimentary homolog OS=Homo sapiens OX=9606 GN=ERH PE=1 SV=1
P08865|RSSA_HUMAN	0	0	0	2	0	0	2	1	40S ribosomal protein SA OS=Homo sapiens OX=9606 GN=RPSA PE=1 SV=4
P23284|PPIB_HUMAN	0	1	1	1	0	1	2	1	Peptidyl-prolyl cis-trans isomerase B OS=Homo sapiens OX=9606 GN=PPIB PE=1 SV=2
O75494|SRS10_HUMAN	3	3	0	3	0	0	2	0	Serine/arginine-rich splicing factor 10 OS=Homo sapiens OX=9606 GN=SRSF10 PE=1 SV=1
Q4VCS5|AMOT_HUMAN	10	13	1	1	0	1	2	0	Angiomotin OS=Homo sapiens OX=9606 GN=AMOT PE=1 SV=1
P46778|RL21_HUMAN	2	2	0	0	0	0	2	0	60S ribosomal protein L21 OS=Homo sapiens OX=9606 GN=RPL21 PE=1 SV=2
P29692|EF1D_HUMAN	0	0	3	1	0	0	2	0	Elongation factor 1-delta OS=Homo sapiens OX=9606 GN=EEF1D PE=1 SV=5
O43684|BUB3_HUMAN	0	0	4	4	0	0	2	0	Mitotic checkpoint protein BUB3 OS=Homo sapiens OX=9606 GN=BUB3 PE=1 SV=1
Q99733|NP1L4_HUMAN	1	1	0	0	0	0	2	0	Nucleosome assembly protein 1-like 4 OS=Homo sapiens OX=9606 GN=NAP1L4 PE=1 SV=1
P60891|PRPS1_HUMAN	0	0	0	1	0	1	2	0	Ribose-phosphate pyrophosphokinase 1 OS=Homo sapiens OX=9606 GN=PRPS1 PE=1 SV=2
P21108|PRPS3_HUMAN	0	0	0	1	0	0	2	0	Ribose-phosphate pyrophosphokinase 3 OS=Homo sapiens OX=9606 GN=PRPS1L1 PE=1 SV=2
Q15056|IF4H_HUMAN	0	2	1	0	0	0	2	0	Eukaryotic translation initiation factor 4H OS=Homo sapiens OX=9606 GN=EIF4H PE=1 SV=5
Q05682|CALD1_HUMAN	1	0	1	0	0	1	2	0	Caldesmon OS=Homo sapiens OX=9606 GN=CALD1 PE=1 SV=3
Q14151|SAFB2_HUMAN	3	8	30	31	1	2	2	4	Scaffold attachment factor B2 OS=Homo sapiens OX=9606 GN=SAFB2 PE=1 SV=1
P62081|RS7_HUMAN	21	19	0	3	1	0	2	3	40S ribosomal protein S7 OS=Homo sapiens OX=9606 GN=RPS7 PE=1 SV=1
P05388|RLA0_HUMAN	4	3	2	2	1	0	2	3	60S acidic ribosomal protein P0 OS=Homo sapiens OX=9606 GN=RPLP0 PE=1 SV=1
Q8NHW5|RLA0L_HUMAN	3	2	2	1	1	0	2	3	60S acidic ribosomal protein P0-like OS=Homo sapiens OX=9606 GN=RPLP0P6 PE=5 SV=1
Q07020|RL18_HUMAN	4	4	0	2	1	0	2	2	60S ribosomal protein L18 OS=Homo sapiens OX=9606 GN=RPL18 PE=1 SV=2
Q0VF96|CGNL1_HUMAN	1	2	1	2	1	0	2	2	Cingulin-like protein 1 OS=Homo sapiens OX=9606 GN=CGNL1 PE=1 SV=2
Q8WUM0|NU133_HUMAN	7	11	2	3	1	1	2	1	Nuclear pore complex protein Nup133 OS=Homo sapiens OX=9606 GN=NUP133 PE=1 SV=2
P35268|RL22_HUMAN	0	2	2	3	1	0	2	1	60S ribosomal protein L22 OS=Homo sapiens OX=9606 GN=RPL22 PE=1 SV=2
Q9UQ88|CD11A_HUMAN	0	4	23	22	1	0	2	0	Cyclin-dependent kinase 11A OS=Homo sapiens OX=9606 GN=CDK11A PE=1 SV=4
P26583|HMGB2_HUMAN	0	1	0	0	1	0	2	0	High mobility group protein B2 OS=Homo sapiens OX=9606 GN=HMGB2 PE=1 SV=2
P09622|DLDH_HUMAN	10	7	0	1	1	0	2	0	Dihydrolipoyl dehydrogenase, mitochondrial OS=Homo sapiens OX=9606 GN=DLD PE=1 SV=2
Q8IWY9|CDAN1_HUMAN	8	11	2	2	2	2	2	5	Codanin-1 OS=Homo sapiens OX=9606 GN=CDAN1 PE=1 SV=4
Q96PV6|LENG8_HUMAN	3	4	8	9	2	4	2	2	Leukocyte receptor cluster member 8 OS=Homo sapiens OX=9606 GN=LENG8 PE=1 SV=3
P47914|RL29_HUMAN	6	2	2	3	2	2	2	2	60S ribosomal protein L29 OS=Homo sapiens OX=9606 GN=RPL29 PE=1 SV=2
Q9NZB2|F120A_HUMAN	0	2	0	2	2	1	2	2	Constitutive coactivator of PPAR-gamma-like protein 1 OS=Homo sapiens OX=9606 GN=FAM120A PE=1 SV=2
Q9P258|RCC2_HUMAN	1	1	4	2	2	0	2	0	Protein RCC2 OS=Homo sapiens OX=9606 GN=RCC2 PE=1 SV=2
P01857|IGHG1_HUMAN	80	73	72	71	3	8	2	18	Immunoglobulin heavy constant gamma 1 OS=Homo sapiens OX=9606 GN=IGHG1 PE=1 SV=1
P0C0L4|CO4A_HUMAN	14	9	8	5	3	2	2	3	Complement C4-A OS=Homo sapiens OX=9606 GN=C4A PE=1 SV=2
P25440|BRD2_HUMAN	7	6	1	3	3	2	2	2	Bromodomain-containing protein 2 OS=Homo sapiens OX=9606 GN=BRD2 PE=1 SV=2
O75955|FLOT1_HUMAN	21	11	3	2	3	1	2	1	Flotillin-1 OS=Homo sapiens OX=9606 GN=FLOT1 PE=1 SV=3
P09012|SNRPA_HUMAN	2	1	44	46	4	1	2	3	U1 small nuclear ribonucleoprotein A OS=Homo sapiens OX=9606 GN=SNRPA PE=1 SV=3
O76021|RL1D1_HUMAN	16	11	5	1	4	2	2	2	Ribosomal L1 domain-containing protein 1 OS=Homo sapiens OX=9606 GN=RSL1D1 PE=1 SV=3
Q96T58|MINT_HUMAN	5	5	1	1	4	1	2	1	Msx2-interacting protein OS=Homo sapiens OX=9606 GN=SPEN PE=1 SV=1
P02787|TRFE_HUMAN	3	6	12	11	5	3	2	4	Serotransferrin OS=Homo sapiens OX=9606 GN=TF PE=1 SV=3
Q14498|RBM39_HUMAN	1	3	6	8	5	4	2	3	RNA-binding protein 39 OS=Homo sapiens OX=9606 GN=RBM39 PE=1 SV=2
Q96F45|ZN503_HUMAN	0	1	7	4	6	6	2	3	Zinc finger protein 503 OS=Homo sapiens OX=9606 GN=ZNF503 PE=1 SV=1
Q9NR09|BIRC6_HUMAN	12	13	4	0	6	2	2	2	Baculoviral IAP repeat-containing protein 6 OS=Homo sapiens OX=9606 GN=BIRC6 PE=1 SV=3
Q6KB66|K2C80_HUMAN	1	0	12	6	7	4	2	8	Keratin, type II cytoskeletal 80 OS=Homo sapiens OX=9606 GN=KRT80 PE=1 SV=2
P29508|SPB3_HUMAN	0	1	13	9	0	8	1	17	Serpin B3 OS=Homo sapiens OX=9606 GN=SERPINB3 PE=1 SV=2
P14735|IDE_HUMAN	1	3	2	0	0	0	1	5	Insulin-degrading enzyme OS=Homo sapiens OX=9606 GN=IDE PE=1 SV=4
O00567|NOP56_HUMAN	34	8	14	13	0	0	1	3	Nucleolar protein 56 OS=Homo sapiens OX=9606 GN=NOP56 PE=1 SV=4
P16989|YBOX3_HUMAN	2	2	0	2	0	0	1	3	Y-box-binding protein 3 OS=Homo sapiens OX=9606 GN=YBX3 PE=1 SV=4
O14773|TPP1_HUMAN	0	0	0	0	0	0	1	2	Tripeptidyl-peptidase 1 OS=Homo sapiens OX=9606 GN=TPP1 PE=1 SV=2
Q66PJ3|AR6P4_HUMAN	5	3	1	0	0	1	1	1	ADP-ribosylation factor-like protein 6-interacting protein 4 OS=Homo sapiens OX=9606 GN=ARL6IP4 PE=1 SV=3
Q8IWA0|WDR75_HUMAN	8	2	1	1	0	2	1	1	WD repeat-containing protein 75 OS=Homo sapiens OX=9606 GN=WDR75 PE=1 SV=1
Q13595|TRA2A_HUMAN	4	1	0	1	0	0	1	1	Transformer-2 protein homolog alpha OS=Homo sapiens OX=9606 GN=TRA2A PE=1 SV=1
Q9H7J1|PPR3E_HUMAN	1	2	0	0	0	0	1	1	Protein phosphatase 1 regulatory subunit 3E OS=Homo sapiens OX=9606 GN=PPP1R3E PE=1 SV=2
P04114|APOB_HUMAN	1	1	3	3	0	1	1	1	Apolipoprotein B-100 OS=Homo sapiens OX=9606 GN=APOB PE=1 SV=2
P24539|AT5F1_HUMAN	0	1	0	0	0	0	1	1	ATP synthase F(0) complex subunit B1, mitochondrial OS=Homo sapiens OX=9606 GN=ATP5PB PE=1 SV=2
O43149|ZZEF1_HUMAN	1	0	0	0	0	1	1	1	Zinc finger ZZ-type and EF-hand domain-containing protein 1 OS=Homo sapiens OX=9606 GN=ZZEF1 PE=1 SV=6
Q9Y5B6|PAXB1_HUMAN	1	3	22	28	0	1	1	0	PAX3- and PAX7-binding protein 1 OS=Homo sapiens OX=9606 GN=PAXBP1 PE=1 SV=2
O43809|CPSF5_HUMAN	1	0	8	9	0	0	1	0	Cleavage and polyadenylation specificity factor subunit 5 OS=Homo sapiens OX=9606 GN=NUDT21 PE=1 SV=1
P46736|BRCC3_HUMAN	12	12	0	0	0	0	1	0	Lys-63-specific deubiquitinase BRCC36 OS=Homo sapiens OX=9606 GN=BRCC3 PE=1 SV=2
Q9NX24|NHP2_HUMAN	5	4	5	3	0	0	1	0	H/ACA ribonucleoprotein complex subunit 2 OS=Homo sapiens OX=9606 GN=NHP2 PE=1 SV=1
P62888|RL30_HUMAN	7	13	0	0	0	0	1	0	60S ribosomal protein L30 OS=Homo sapiens OX=9606 GN=RPL30 PE=1 SV=2
Q14137|BOP1_HUMAN	12	12	0	2	0	2	1	0	Ribosome biogenesis protein BOP1 OS=Homo sapiens OX=9606 GN=BOP1 PE=1 SV=2
P62304|RUXE_HUMAN	2	1	8	14	0	0	1	0	Small nuclear ribonucleoprotein E OS=Homo sapiens OX=9606 GN=SNRPE PE=1 SV=1
Q969X6|UTP4_HUMAN	10	3	0	0	0	1	1	0	U3 small nucleolar RNA-associated protein 4 homolog OS=Homo sapiens OX=9606 GN=UTP4 PE=1 SV=1
Q9Y2X3|NOP58_HUMAN	8	8	0	2	0	0	1	0	Nucleolar protein 58 OS=Homo sapiens OX=9606 GN=NOP58 PE=1 SV=1
Q15758|AAAT_HUMAN	2	0	0	0	0	0	1	0	Neutral amino acid transporter B(0) OS=Homo sapiens OX=9606 GN=SLC1A5 PE=1 SV=2
P11908|PRPS2_HUMAN	0	1	1	0	0	0	1	0	Ribose-phosphate pyrophosphokinase 2 OS=Homo sapiens OX=9606 GN=PRPS2 PE=1 SV=2
P68871|HBB_HUMAN	1	1	6	8	0	0	1	0	Hemoglobin subunit beta OS=Homo sapiens OX=9606 GN=HBB PE=1 SV=2
Q9NX63|MIC19_HUMAN	0	0	2	2	0	0	1	0	MICOS complex subunit MIC19 OS=Homo sapiens OX=9606 GN=CHCHD3 PE=1 SV=1
Q9NZT1|CALL5_HUMAN	3	3	5	2	1	8	1	6	Calmodulin-like protein 5 OS=Homo sapiens OX=9606 GN=CALML5 PE=1 SV=2
P05109|S10A8_HUMAN	2	0	5	11	1	8	1	4	Protein S100-A8 OS=Homo sapiens OX=9606 GN=S100A8 PE=1 SV=1
P62913|RL11_HUMAN	3	4	1	2	1	0	1	4	60S ribosomal protein L11 OS=Homo sapiens OX=9606 GN=RPL11 PE=1 SV=2
Q13835|PKP1_HUMAN	3	6	6	2	1	1	1	4	Plakophilin-1 OS=Homo sapiens OX=9606 GN=PKP1 PE=1 SV=2
P55011|S12A2_HUMAN	3	5	1	1	1	4	1	3	Solute carrier family 12 member 2 OS=Homo sapiens OX=9606 GN=SLC12A2 PE=1 SV=1
Q9BZE4|GTPB4_HUMAN	31	17	0	1	1	3	1	2	GTP-binding protein 4 OS=Homo sapiens OX=9606 GN=GTPBP4 PE=1 SV=3
P01040|CYTA_HUMAN	2	1	0	0	1	5	1	2	Cystatin-A OS=Homo sapiens OX=9606 GN=CSTA PE=1 SV=1
O96028|NSD2_HUMAN	2	5	3	2	1	3	1	1	Histone-lysine N-methyltransferase NSD2 OS=Homo sapiens OX=9606 GN=NSD2 PE=1 SV=1
P0CG40|SP9_HUMAN	2	0	2	4	1	0	1	1	Transcription factor Sp9 OS=Homo sapiens OX=9606 GN=SP9 PE=3 SV=1
Q9Y224|RTRAF_HUMAN	0	1	11	11	1	0	1	0	RNA transcription, translation and transport factor protein OS=Homo sapiens OX=9606 GN=RTRAF PE=1 SV=1
O75367|H2AY_HUMAN	17	10	2	0	1	0	1	0	Core histone macro-H2A.1 OS=Homo sapiens OX=9606 GN=MACROH2A1 PE=1 SV=5
O43598|DNPH1_HUMAN	2	4	0	1	1	0	1	0	2'-deoxynucleoside 5'-phosphate N-hydrolase 1 OS=Homo sapiens OX=9606 GN=DNPH1 PE=1 SV=1
Q15008|PSMD6_HUMAN	0	0	0	0	1	0	1	0	26S proteasome non-ATPase regulatory subunit 6 OS=Homo sapiens OX=9606 GN=PSMD6 PE=1 SV=1
P62861|RS30_HUMAN	1	0	2	4	1	1	1	0	FAU ubiquitin-like and ribosomal protein S30 OS=Homo sapiens OX=9606 GN=FAU PE=1 SV=2
O00422|SAP18_HUMAN	7	6	0	4	1	0	1	0	Histone deacetylase complex subunit SAP18 OS=Homo sapiens OX=9606 GN=SAP18 PE=1 SV=1
O00410|IPO5_HUMAN	1	1	0	0	1	0	1	0	Importin-5 OS=Homo sapiens OX=9606 GN=IPO5 PE=1 SV=4
P60660|MYL6_HUMAN	1	0	5	0	1	0	1	0	Myosin light polypeptide 6 OS=Homo sapiens OX=9606 GN=MYL6 PE=1 SV=2
P14649|MYL6B_HUMAN	1	0	2	0	1	0	1	0	Myosin light chain 6B OS=Homo sapiens OX=9606 GN=MYL6B PE=1 SV=1
P41252|SYIC_HUMAN	0	2	1	0	1	0	1	0	Isoleucine--tRNA ligase, cytoplasmic OS=Homo sapiens OX=9606 GN=IARS1 PE=1 SV=2
P63162|RSMN_HUMAN	10	1	15	14	2	0	1	3	Small nuclear ribonucleoprotein-associated protein N OS=Homo sapiens OX=9606 GN=SNRPN PE=1 SV=1
P39023|RL3_HUMAN	27	18	2	3	2	0	1	2	60S ribosomal protein L3 OS=Homo sapiens OX=9606 GN=RPL3 PE=1 SV=2
Q8NCA5|FA98A_HUMAN	3	2	21	19	2	3	1	2	Protein FAM98A OS=Homo sapiens OX=9606 GN=FAM98A PE=1 SV=2
P10599|THIO_HUMAN	2	6	2	2	2	1	1	2	Thioredoxin OS=Homo sapiens OX=9606 GN=TXN PE=1 SV=3
Q96IZ7|RSRC1_HUMAN	1	0	1	5	2	1	1	1	Serine/Arginine-related protein 53 OS=Homo sapiens OX=9606 GN=RSRC1 PE=1 SV=1
P49748|ACADV_HUMAN	0	2	8	0	2	0	1	0	Very long-chain specific acyl-CoA dehydrogenase, mitochondrial OS=Homo sapiens OX=9606 GN=ACADVL PE=1 SV=1
P40925|MDHC_HUMAN	1	0	0	1	2	1	1	0	Malate dehydrogenase, cytoplasmic OS=Homo sapiens OX=9606 GN=MDH1 PE=1 SV=4
P22735|TGM1_HUMAN	1	3	9	1	3	7	1	6	Protein-glutamine gamma-glutamyltransferase K OS=Homo sapiens OX=9606 GN=TGM1 PE=1 SV=4
P08621|RU17_HUMAN	0	2	45	52	3	1	1	2	U1 small nuclear ribonucleoprotein 70 kDa OS=Homo sapiens OX=9606 GN=SNRNP70 PE=1 SV=2
O95232|LC7L3_HUMAN	2	3	6	5	3	2	1	2	Luc7-like protein 3 OS=Homo sapiens OX=9606 GN=LUC7L3 PE=1 SV=2
P01023|A2MG_HUMAN	4	3	10	17	3	4	1	2	Alpha-2-macroglobulin OS=Homo sapiens OX=9606 GN=A2M PE=1 SV=3
P62318|SMD3_HUMAN	8	2	15	22	3	1	1	1	Small nuclear ribonucleoprotein Sm D3 OS=Homo sapiens OX=9606 GN=SNRPD3 PE=1 SV=1
Q02978|M2OM_HUMAN	3	3	3	1	3	1	1	1	Mitochondrial 2-oxoglutarate/malate carrier protein OS=Homo sapiens OX=9606 GN=SLC25A11 PE=1 SV=3
P57740|NU107_HUMAN	8	5	0	1	3	1	1	0	Nuclear pore complex protein Nup107 OS=Homo sapiens OX=9606 GN=NUP107 PE=1 SV=1
Q9NY12|GAR1_HUMAN	5	2	3	3	3	1	1	0	H/ACA ribonucleoprotein complex subunit 1 OS=Homo sapiens OX=9606 GN=GAR1 PE=1 SV=1
P14923|PLAK_HUMAN	1	4	21	3	5	7	1	10	Junction plakoglobin OS=Homo sapiens OX=9606 GN=JUP PE=1 SV=3
P31944|CASPE_HUMAN	3	4	6	7	11	11	1	7	Caspase-14 OS=Homo sapiens OX=9606 GN=CASP14 PE=1 SV=2
A2NJV5|KV229_HUMAN	0	0	0	0	21	22	1	1	Immunoglobulin kappa variable 2-29 OS=Homo sapiens OX=9606 GN=IGKV2-29 PE=3 SV=2
A0A075B6S2|KVD29_HUMAN	0	0	0	0	21	22	1	1	Immunoglobulin kappa variable 2D-29 OS=Homo sapiens OX=9606 GN=IGKV2D-29 PE=3 SV=1
P19971|TYPH_HUMAN	0	0	1	0	0	0	0	6	Thymidine phosphorylase OS=Homo sapiens OX=9606 GN=TYMP PE=1 SV=2
P47929|LEG7_HUMAN	1	1	6	6	0	3	0	4	Galectin-7 OS=Homo sapiens OX=9606 GN=LGALS7B PE=1 SV=2
P04792|HSPB1_HUMAN	0	2	7	2	0	1	0	4	Heat shock protein beta-1 OS=Homo sapiens OX=9606 GN=HSPB1 PE=1 SV=2
P16278|BGAL_HUMAN	0	1	0	0	0	0	0	3	Beta-galactosidase OS=Homo sapiens OX=9606 GN=GLB1 PE=1 SV=2
Q96P70|IPO9_HUMAN	0	2	0	1	0	0	0	2	Importin-9 OS=Homo sapiens OX=9606 GN=IPO9 PE=1 SV=3
P62753|RS6_HUMAN	5	2	1	4	0	0	0	1	40S ribosomal protein S6 OS=Homo sapiens OX=9606 GN=RPS6 PE=1 SV=1
Q15361|TTF1_HUMAN	2	1	0	1	0	0	0	1	Transcription termination factor 1 OS=Homo sapiens OX=9606 GN=TTF1 PE=1 SV=3
Q9H7B2|RPF2_HUMAN	3	3	0	0	0	0	0	1	Ribosome production factor 2 homolog OS=Homo sapiens OX=9606 GN=RPF2 PE=1 SV=2
P02042|HBD_HUMAN	0	1	6	7	0	0	0	1	Hemoglobin subunit delta OS=Homo sapiens OX=9606 GN=HBD PE=1 SV=2
Q8WVM8|SCFD1_HUMAN	4	1	0	2	0	0	0	1	Sec1 family domain-containing protein 1 OS=Homo sapiens OX=9606 GN=SCFD1 PE=1 SV=4
Q14690|RRP5_HUMAN	8	4	1	0	0	0	0	1	Protein RRP5 homolog OS=Homo sapiens OX=9606 GN=PDCD11 PE=1 SV=3
P62314|SMD1_HUMAN	2	2	24	44	0	0	0	0	Small nuclear ribonucleoprotein Sm D1 OS=Homo sapiens OX=9606 GN=SNRPD1 PE=1 SV=1
Q6UXN9|WDR82_HUMAN	0	0	10	9	0	1	0	0	WD repeat-containing protein 82 OS=Homo sapiens OX=9606 GN=WDR82 PE=1 SV=1
Q13610|PWP1_HUMAN	16	8	0	0	0	1	0	0	Periodic tryptophan protein 1 homolog OS=Homo sapiens OX=9606 GN=PWP1 PE=1 SV=1
Q9H8H0|NOL11_HUMAN	15	12	1	0	0	0	0	0	Nucleolar protein 11 OS=Homo sapiens OX=9606 GN=NOL11 PE=1 SV=1
P09234|RU1C_HUMAN	0	0	4	2	0	0	0	0	U1 small nuclear ribonucleoprotein C OS=Homo sapiens OX=9606 GN=SNRPC PE=1 SV=1
Q9NXR7|BABA2_HUMAN	6	6	0	0	0	0	0	0	BRISC and BRCA1-A complex member 2 OS=Homo sapiens OX=9606 GN=BABAM2 PE=1 SV=2
Q8TED0|UTP15_HUMAN	8	6	0	0	0	1	0	0	U3 small nucleolar RNA-associated protein 15 homolog OS=Homo sapiens OX=9606 GN=UTP15 PE=1 SV=3
Q5SSJ5|HP1B3_HUMAN	5	2	0	1	0	0	0	0	Heterochromatin protein 1-binding protein 3 OS=Homo sapiens OX=9606 GN=HP1BP3 PE=1 SV=1
P52294|IMA5_HUMAN	5	1	0	0	0	1	0	0	Importin subunit alpha-5 OS=Homo sapiens OX=9606 GN=KPNA1 PE=1 SV=3
O60749|SNX2_HUMAN	4	1	0	0	0	0	0	0	Sorting nexin-2 OS=Homo sapiens OX=9606 GN=SNX2 PE=1 SV=2
P62308|RUXG_HUMAN	4	1	6	9	0	0	0	0	Small nuclear ribonucleoprotein G OS=Homo sapiens OX=9606 GN=SNRPG PE=1 SV=1
A8MWD9|RUXGL_HUMAN	4	1	6	9	0	0	0	0	Putative small nuclear ribonucleoprotein G-like protein 15 OS=Homo sapiens OX=9606 GN=SNRPGP15 PE=5 SV=2
Q02040|AK17A_HUMAN	0	0	7	5	0	1	0	0	A-kinase anchor protein 17A OS=Homo sapiens OX=9606 GN=AKAP17A PE=1 SV=2
Q9UBG3|CRNN_HUMAN	0	10	0	0	0	0	0	0	Cornulin OS=Homo sapiens OX=9606 GN=CRNN PE=1 SV=1
P31151|S10A7_HUMAN	1	0	1	3	0	0	0	0	Protein S100-A7 OS=Homo sapiens OX=9606 GN=S100A7 PE=1 SV=4
P02774|VTDB_HUMAN	1	1	2	4	0	0	0	0	Vitamin D-binding protein OS=Homo sapiens OX=9606 GN=GC PE=1 SV=2
P57678|GEMI4_HUMAN	4	4	0	0	0	0	0	0	Gem-associated protein 4 OS=Homo sapiens OX=9606 GN=GEMIN4 PE=1 SV=2
Q7Z4V5|HDGR2_HUMAN	0	1	2	1	0	1	0	0	Hepatoma-derived growth factor-related protein 2 OS=Homo sapiens OX=9606 GN=HDGFL2 PE=1 SV=1
P56537|IF6_HUMAN	4	3	0	0	0	0	0	0	Eukaryotic translation initiation factor 6 OS=Homo sapiens OX=9606 GN=EIF6 PE=1 SV=1
P11177|ODPB_HUMAN	0	3	0	0	0	2	0	0	Pyruvate dehydrogenase E1 component subunit beta, mitochondrial OS=Homo sapiens OX=9606 GN=PDHB PE=1 SV=3
Q07666|KHDR1_HUMAN	1	1	1	0	0	0	0	0	KH domain-containing, RNA-binding, signal transduction-associated protein 1 OS=Homo sapiens OX=9606 GN=KHDRBS1 PE=1 SV=1
Q8IY81|SPB1_HUMAN	3	1	0	1	0	0	0	0	pre-rRNA 2'-O-ribose RNA methyltransferase FTSJ3 OS=Homo sapiens OX=9606 GN=FTSJ3 PE=1 SV=2
P01597|KV139_HUMAN	8	6	8	17	0	1	0	0	Immunoglobulin kappa variable 1-39 OS=Homo sapiens OX=9606 GN=IGKV1-39 PE=1 SV=2
P04432|KVD39_HUMAN	8	6	8	17	0	1	0	0	Immunoglobulin kappa variable 1D-39 OS=Homo sapiens OX=9606 GN=IGKV1D-39 PE=3 SV=2
Q99848|EBP2_HUMAN	1	2	0	1	0	0	0	0	Probable rRNA-processing protein EBP2 OS=Homo sapiens OX=9606 GN=EBNA1BP2 PE=1 SV=2
P02788|TRFL_HUMAN	0	1	7	2	0	0	0	0	Lactotransferrin OS=Homo sapiens OX=9606 GN=LTF PE=1 SV=6
Q04864|REL_HUMAN	6	2	0	0	0	0	0	0	Proto-oncogene c-Rel OS=Homo sapiens OX=9606 GN=REL PE=1 SV=1
P35321|SPR1A_HUMAN	0	0	0	0	0	2	0	0	Cornifin-A OS=Homo sapiens OX=9606 GN=SPRR1A PE=1 SV=2
P62306|RUXF_HUMAN	0	1	4	5	0	0	0	0	Small nuclear ribonucleoprotein F OS=Homo sapiens OX=9606 GN=SNRPF PE=1 SV=1
P0DP24|CALM2_HUMAN	0	0	2	0	0	1	0	0	Calmodulin-2 OS=Homo sapiens OX=9606 GN=CALM2 PE=1 SV=1
P0DP23|CALM1_HUMAN	0	0	2	0	0	1	0	0	Calmodulin-1 OS=Homo sapiens OX=9606 GN=CALM1 PE=1 SV=1
P0DP25|CALM3_HUMAN	0	0	2	0	0	1	0	0	Calmodulin-3 OS=Homo sapiens OX=9606 GN=CALM3 PE=1 SV=1
P35325|SPR2B_HUMAN	0	0	1	1	0	2	0	0	Small proline-rich protein 2B OS=Homo sapiens OX=9606 GN=SPRR2B PE=2 SV=1
P35326|SPR2A_HUMAN	0	0	1	1	0	2	0	0	Small proline-rich protein 2A OS=Homo sapiens OX=9606 GN=SPRR2A PE=1 SV=1
P22531|SPR2E_HUMAN	0	0	1	1	0	2	0	0	Small proline-rich protein 2E OS=Homo sapiens OX=9606 GN=SPRR2E PE=2 SV=2
P22532|SPR2D_HUMAN	0	0	1	1	0	2	0	0	Small proline-rich protein 2D OS=Homo sapiens OX=9606 GN=SPRR2D PE=2 SV=2
Q9BYE4|SPR2G_HUMAN	0	0	1	1	0	2	0	0	Small proline-rich protein 2G OS=Homo sapiens OX=9606 GN=SPRR2G PE=3 SV=1
P04196|HRG_HUMAN	1	0	4	4	0	0	0	0	Histidine-rich glycoprotein OS=Homo sapiens OX=9606 GN=HRG PE=1 SV=1
Q969J2|ZKSC4_HUMAN	3	0	0	1	0	0	0	0	Zinc finger protein with KRAB and SCAN domains 4 OS=Homo sapiens OX=9606 GN=ZKSCAN4 PE=1 SV=1
Q8TDN6|BRX1_HUMAN	4	1	0	0	0	0	0	0	Ribosome biogenesis protein BRX1 homolog OS=Homo sapiens OX=9606 GN=BRIX1 PE=1 SV=2
P17900|SAP3_HUMAN	0	0	3	0	0	0	0	0	Ganglioside GM2 activator OS=Homo sapiens OX=9606 GN=GM2A PE=1 SV=4
Q96DF8|ESS2_HUMAN	1	0	0	1	0	0	0	0	Splicing factor ESS-2 homolog OS=Homo sapiens OX=9606 GN=ESS2 PE=1 SV=1
Q6ZVX7|FBX50_HUMAN	1	2	6	1	1	1	0	5	F-box only protein 50 OS=Homo sapiens OX=9606 GN=NCCRP1 PE=1 SV=1
P07476|INVO_HUMAN	0	0	12	0	1	4	0	2	Involucrin OS=Homo sapiens OX=9606 GN=IVL PE=1 SV=2
Q15287|RNPS1_HUMAN	4	3	0	1	1	0	0	2	RNA-binding protein with serine-rich domain 1 OS=Homo sapiens OX=9606 GN=RNPS1 PE=1 SV=1
Q9GZL7|WDR12_HUMAN	4	3	1	0	1	0	0	1	Ribosome biogenesis protein WDR12 OS=Homo sapiens OX=9606 GN=WDR12 PE=1 SV=2
P19525|E2AK2_HUMAN	10	1	1	0	1	0	0	1	Interferon-induced, double-stranded RNA-activated protein kinase OS=Homo sapiens OX=9606 GN=EIF2AK2 PE=1 SV=2
Q10570|CPSF1_HUMAN	0	0	2	5	1	0	0	1	Cleavage and polyadenylation specificity factor subunit 1 OS=Homo sapiens OX=9606 GN=CPSF1 PE=1 SV=2
Q9C075|K1C23_HUMAN	1	1	8	1	1	2	0	1	Keratin, type I cytoskeletal 23 OS=Homo sapiens OX=9606 GN=KRT23 PE=1 SV=2
Q9H2P0|ADNP_HUMAN	0	0	1	0	1	2	0	1	Activity-dependent neuroprotector homeobox protein OS=Homo sapiens OX=9606 GN=ADNP PE=1 SV=1
O00330|ODPX_HUMAN	33	31	4	1	1	0	0	0	Pyruvate dehydrogenase protein X component, mitochondrial OS=Homo sapiens OX=9606 GN=PDHX PE=1 SV=3
Q96JM3|CHAP1_HUMAN	30	20	1	1	1	0	0	0	Chromosome alignment-maintaining phosphoprotein 1 OS=Homo sapiens OX=9606 GN=CHAMP1 PE=1 SV=2
Q9P0M6|H2AW_HUMAN	3	3	2	0	1	1	0	0	Core histone macro-H2A.2 OS=Homo sapiens OX=9606 GN=MACROH2A2 PE=1 SV=3
Q9C0J8|WDR33_HUMAN	0	1	2	4	1	2	0	0	pre-mRNA 3' end processing protein WDR33 OS=Homo sapiens OX=9606 GN=WDR33 PE=1 SV=2
Q9UHR5|S30BP_HUMAN	1	0	2	4	1	0	0	0	SAP30-binding protein OS=Homo sapiens OX=9606 GN=SAP30BP PE=1 SV=1
B1AL88|NALF1_HUMAN	1	1	0	0	1	0	0	0	NALCN channel auxiliary factor 1 OS=Homo sapiens OX=9606 GN=NALF1 PE=1 SV=1
Q96AY2|EME1_HUMAN	0	0	2	0	1	2	0	0	Crossover junction endonuclease EME1 OS=Homo sapiens OX=9606 GN=EME1 PE=1 SV=2
P06702|S10A9_HUMAN	3	0	5	18	2	8	0	7	Protein S100-A9 OS=Homo sapiens OX=9606 GN=S100A9 PE=1 SV=1
Q6UWP8|SBSN_HUMAN	1	1	2	0	2	2	0	2	Suprabasin OS=Homo sapiens OX=9606 GN=SBSN PE=1 SV=2
Q15061|WDR43_HUMAN	25	15	2	1	2	1	0	1	WD repeat-containing protein 43 OS=Homo sapiens OX=9606 GN=WDR43 PE=1 SV=3
O95793|STAU1_HUMAN	1	2	1	1	2	0	0	1	Double-stranded RNA-binding protein Staufen homolog 1 OS=Homo sapiens OX=9606 GN=STAU1 PE=1 SV=2
Q15517|CDSN_HUMAN	1	1	0	1	2	1	0	1	Corneodesmosin OS=Homo sapiens OX=9606 GN=CDSN PE=1 SV=3
Q15018|ABRX2_HUMAN	18	18	3	1	2	2	0	0	BRISC complex subunit Abraxas 2 OS=Homo sapiens OX=9606 GN=ABRAXAS2 PE=1 SV=2
Q9NW13|RBM28_HUMAN	12	9	3	2	2	3	0	0	RNA-binding protein 28 OS=Homo sapiens OX=9606 GN=RBM28 PE=1 SV=3
Q9NUL3|STAU2_HUMAN	5	4	1	2	2	0	0	0	Double-stranded RNA-binding protein Staufen homolog 2 OS=Homo sapiens OX=9606 GN=STAU2 PE=1 SV=2
O76094|SRP72_HUMAN	3	3	2	0	2	2	0	0	Signal recognition particle subunit SRP72 OS=Homo sapiens OX=9606 GN=SRP72 PE=1 SV=3
O60832|DKC1_HUMAN	13	12	8	5	3	4	0	5	H/ACA ribonucleoprotein complex subunit DKC1 OS=Homo sapiens OX=9606 GN=DKC1 PE=1 SV=3
P12273|PIP_HUMAN	2	0	0	3	3	0	0	3	Prolactin-inducible protein OS=Homo sapiens OX=9606 GN=PIP PE=1 SV=1
Q9Y5J1|UTP18_HUMAN	6	4	1	1	3	1	0	2	U3 small nucleolar RNA-associated protein 18 homolog OS=Homo sapiens OX=9606 GN=UTP18 PE=1 SV=3
Q96QS3|ARX_HUMAN	3	0	2	1	3	2	0	1	Homeobox protein ARX OS=Homo sapiens OX=9606 GN=ARX PE=1 SV=1
Q15050|RRS1_HUMAN	8	5	0	3	4	1	0	0	Ribosome biogenesis regulatory protein homolog OS=Homo sapiens OX=9606 GN=RRS1 PE=1 SV=2
Q96QA5|GSDMA_HUMAN	1	2	4	1	5	5	0	1	Gasdermin-A OS=Homo sapiens OX=9606 GN=GSDMA PE=1 SV=4
P25311|ZA2G_HUMAN	1	2	3	2	7	3	0	2	Zinc-alpha-2-glycoprotein OS=Homo sapiens OX=9606 GN=AZGP1 PE=1 SV=2
P01764|HV323_HUMAN	0	0	2	0	7	7	0	0	Immunoglobulin heavy variable 3-23 OS=Homo sapiens OX=9606 GN=IGHV3-23 PE=1 SV=2
Q5TAT6|CODA1_HUMAN	0	3	1	1	7	6	0	0	Collagen alpha-1(XIII) chain OS=Homo sapiens OX=9606 GN=COL13A1 PE=1 SV=1
P06312|KV401_HUMAN	2	1	0	0	10	6	0	1	Immunoglobulin kappa variable 4-1 OS=Homo sapiens OX=9606 GN=IGKV4-1 PE=1 SV=1
P10515|ODP2_HUMAN	124	81	6	2	11	7	0	3	Dihydrolipoyllysine-residue acetyltransferase component of pyruvate dehydrogenase complex, mitochondrial OS=Homo sapiens OX=9606 GN=DLAT PE=1 SV=3
